# Supplementary material for: Highly variable COI haplotype diversity between three species of invasive pest fruit fly reflects remarkably incongruent demographic histories
Source: Sci Rep. 2020 Apr 23;10:6887. doi: 10.1038/s41598-020-63973-x (PMC7181599; doi:10.1038/s41598-020-63973-x)
Supplement: Supplementary file 1 — Supplemental Information Table 1. [file 41598_2020_63973_MOESM1_ESM.xlsx]

## Sheet: Title page
Supplementary table 1 to:
Highly variable COI haplotype diversity between three species of invasive pest fruit fly reflects remarkably incongruent demographic histories
Camiel Doorenweerd1*, Michael San Jose1, Norman Barr2, Luc Leblanc3, Daniel Rubinoff1
* corresponding author: camiel.doorenweerd@hawaii.edu
1. University of Hawaii, Department of Plant and Environmental Protection Services, 3050 Maile Way, Honolulu, Hawaii, 96822-2231, United States
2. Center for Plant Health Science and Technology, Mission Laboratory, USDA-APHIS, Moore Air Base, 22675 North Moorefield Rd., Ediburg, TX 78541, United States
3. University of Idaho, Department of Entomology, Plant Pathology and Nematology, 875 Perimeter Drive, MS2329, Moscow, Idaho, 83844-2329, United States
Keywords: peach fruit fly; guava fruit fly; melon fly; biosecurity; cox1; DNA barcoding; Tephritidae; Dacini; Bactrocera; Zeugodacus
Abstract
Distance decay principles predict that species with larger geographic ranges would have greater intraspecific genetic diversity than more restricted species. However, invasive pest species may not follow this prediction, with confounding implications for tracking phenomena including original ranges, invasion pathways and source populations. We sequenced an 815 base-pair section of the COI gene fo…

## Sheet: Z_cucurbitae
Sample	Haplotype	18	33	36	57	60	61	66	102	117	120	138	156	186	189	198	201	220	240	243	249	264	265	271	279	303	306	307	321	322	348	372	391	426	430	432	456	468	474	478	496	546	552	558	564	597	607	609	615
ms8591_Zeugodacus_cucurbitae_FFSo005CL_SolomonIsl	cuc001	T	G	G	T	C	T	T	A	C	C	T	A	T	T	T	A	C	A	A	T	G	C	G	T	A	A	C	A	T	T	A	T	A	G	A	A	T	G	T	A	A	A	A	A	G	G	T	A
ms8592_Zeugodacus_cucurbitae_FFSo005CL_SolomonIsl	cuc001	T	G	G	T	C	T	T	A	C	C	T	A	T	T	T	A	C	A	A	T	G	C	G	T	A	A	C	A	T	T	A	T	A	G	A	A	T	G	T	A	A	A	A	A	G	G	T	A
ms8638_Zeugodacus_cucurbitae_FFSo005CL_SolomonIsl	cuc001	T	G	G	T	C	T	T	A	C	C	T	A	T	T	T	A	C	A	A	T	G	C	G	T	A	A	C	A	T	T	A	T	A	G	A	A	T	G	T	A	A	A	A	A	G	G	T	A
ms4347_Zeugodacus_cucurbitae__Taiwan	cuc001	T	G	G	T	C	T	T	A	C	C	T	A	T	T	T	A	C	A	A	T	G	C	G	T	A	A	C	A	T	T	A	T	A	G	A	A	T	G	T	A	A	A	A	A	G	G	T	A
ms8641_Zeugodacus_cucurbitae_FFSo005CL_SolomonIsl	cuc001	T	G	G	T	C	T	T	A	C	C	T	A	T	T	T	A	C	A	A	T	G	C	G	T	A	A	C	A	T	T	A	T	A	G	A	A	T	G	T	A	A	A	A	A	G	G	T	A
ms8642_Zeugodacus_cucurbitae_FFSo005CL_SolomonIsl	cuc001	T	G	G	T	C	T	T	A	C	C	T	A	T	T	T	A	C	A	A	T	G	C	G	T	A	A	C	A	T	T	A	T	A	G	A	A	T	G	T	A	A	A	A	A	G	G	T	A
ms8628_Zeugodacus_cucurbitae_FF893CL_Indonesia	cuc002	T	A	G	T	C	T	T	A	C	C	T	A	T	T	T	A	C	A	A	T	G	C	G	T	G	A	C	A	T	T	A	T	A	G	A	A	C	G	T	A	A	A	A	A	G	G	T	A
ms8630_Zeugodacus_cucurbitae_FF893CL_Indonesia	cuc003	T	A	G	T	C	T	T	A	C	C	T	A	T	T	T	A	C	A	A	T	G	C	G	T	G	A	C	A	T	T	A	T	A	G	A	A	T	G	T	A	A	A	A	A	G	G	T	A
ms7770_Zeugodacus_cucurbitae_AF005CL_Uganda	cuc003	T	A	G	T	C	T	T	A	C	C	T	A	T	T	T	A	C	A	A	T	G	C	G	T	G	A	C	A	T	T	A	T	A	G	A	A	T	G	T	A	A	A	A	A	G	G	T	A
ms7395_Zeugodacus_cucurbitae_FF640CL_SriLanka	cuc003	T	A	G	T	C	T	T	A	C	C	T	A	T	T	T	A	C	A	A	T	G	C	G	T	G	A	C	A	T	T	A	T	A	G	A	A	T	G	T	A	A	A	A	A	G	G	T	A
ms7379_Zeugodacus_cucurbitae_FF687CL_SriLanka	cuc004	T	A	G	T	C	T	T	A	C	C	T	A	T	C	T	A	C	A	A	T	G	C	G	T	G	A	C	A	T	T	A	T	A	G	A	A	T	G	T	A	A	A	A	A	G	G	T	A
ms7399_Zeugodacus_cucurbitae_FF640CL_SriLanka	cuc003	T	A	G	T	C	T	T	A	C	C	T	A	T	T	T	A	C	A	A	T	G	C	G	T	G	A	C	A	T	T	A	T	A	G	A	A	T	G	T	A	A	A	A	A	G	G	T	A
ms7769_Zeugodacus_cucurbitae_AF005CL_Uganda	cuc003	T	A	G	T	C	T	T	A	C	C	T	A	T	T	T	A	C	A	A	T	G	C	G	T	G	A	C	A	T	T	A	T	A	G	A	A	T	G	T	A	A	A	A	A	G	G	T	A
ms7076_Zeugodacus_cucurbitae__Nepal	cuc005	T	A	G	T	C	T	T	A	C	C	T	A	T	T	T	A	C	A	A	T	G	C	G	T	G	A	C	A	T	T	A	T	G	G	A	A	T	G	T	A	A	A	A	A	G	G	T	A
ms7374_Zeugodacus_cucurbitae_FF687CL_SriLanka	cuc006	T	A	A	T	C	T	T	A	C	C	T	A	T	T	T	A	C	A	A	T	G	C	G	T	G	A	C	A	T	T	A	T	G	G	A	A	T	G	T	A	A	A	A	A	G	G	T	A
ms7375_Zeugodacus_cucurbitae_FF687CL_SriLanka	cuc003	T	A	G	T	C	T	T	A	C	C	T	A	T	T	T	A	C	A	A	T	G	C	G	T	G	A	C	A	T	T	A	T	A	G	A	A	T	G	T	A	A	A	A	A	G	G	T	A
ms7380_Zeugodacus_cucurbitae_FF687CL_SriLanka	cuc003	T	A	G	T	C	T	T	A	C	C	T	A	T	T	T	A	C	A	A	T	G	C	G	T	G	A	C	A	T	T	A	T	A	G	A	A	T	G	T	A	A	A	A	A	G	G	T	A
ms6677_Zeugodacus_cucurbitae__Bangladesh	cuc003	T	A	G	T	C	T	T	A	C	C	T	A	T	T	T	A	C	A	A	T	G	C	G	T	G	A	C	A	T	T	A	T	A	G	A	A	T	G	T	A	A	A	A	A	G	G	T	A
ms6730_Zeugodacus_cucurbitae__Bangladesh	cuc003	T	A	G	T	C	T	T	A	C	C	T	A	T	T	T	A	C	A	A	T	G	C	G	T	G	A	C	A	T	T	A	T	A	G	A	A	T	G	T	A	A	A	A	A	G	G	T	A
ms6449_Zeugodacus_cucurbitae__Philippines	cuc002	T	A	G	T	C	T	T	A	C	C	T	A	T	T	T	A	C	A	A	T	G	C	G	T	G	A	C	A	T	T	A	T	A	G	A	A	C	G	T	A	A	A	A	A	G	G	T	A
ms6663_Zeugodacus_cucurbitae__Bangladesh	cuc002	T	A	G	T	C	T	T	A	C	C	T	A	T	T	T	A	C	A	A	T	G	C	G	T	G	A	C	A	T	T	A	T	A	G	A	A	C	G	T	A	A	A	A	A	G	G	T	A
ms6686_Zeugodacus_cucurbitae__China	cuc002	T	A	G	T	C	T	T	A	C	C	T	A	T	T	T	A	C	A	A	T	G	C	G	T	G	A	C	A	T	T	A	T	A	G	A	A	C	G	T	A	A	A	A	A	G	G	T	A
ms6688_Zeugodacus_cucurbitae__China	cuc002	T	A	G	T	C	T	T	A	C	C	T	A	T	T	T	A	C	A	A	T	G	C	G	T	G	A	C	A	T	T	A	T	A	G	A	A	C	G	T	A	A	A	A	A	G	G	T	A
ms6727_Zeugodacus_cucurbitae__Bangladesh	cuc002	T	A	G	T	C	T	T	A	C	C	T	A	T	T	T	A	C	A	A	T	G	C	G	T	G	A	C	A	T	T	A	T	A	G	A	A	C	G	T	A	A	A	A	A	G	G	T	A
ms7042_Zeugodacus_cucurbitae__Taiwan	cuc002	T	A	G	T	C	T	T	A	C	C	T	A	T	T	T	A	C	A	A	T	G	C	G	T	G	A	C	A	T	T	A	T	A	G	A	A	C	G	T	A	A	A	A	A	G	G	T	A
ms7061_Zeugodacus_cucurbitae__Taiwan	cuc002	T	A	G	T	C	T	T	A	C	C	T	A	T	T	T	A	C	A	A	T	G	C	G	T	G	A	C	A	T	T	A	T	A	G	A	A	C	G	T	A	A	A	A	A	G	G	T	A
ms7170_Zeugodacus_cucurbitae__Hawaii	cuc002	T	A	G	T	C	T	T	A	C	C	T	A	T	T	T	A	C	A	A	T	G	C	G	T	G	A	C	A	T	T	A	T	A	G	A	A	C	G	T	A	A	A	A	A	G	G	T	A
ms7359_Zeugodacus_cucurbitae_FF634CL_SriLanka	cuc002	T	A	G	T	C	T	T	A	C	C	T	A	T	T	T	A	C	A	A	T	G	C	G	T	G	A	C	A	T	T	A	T	A	G	A	A	C	G	T	A	A	A	A	A	G	G	T	A
ms7369_Zeugodacus_cucurbitae_FF629CL_SriLanka	cuc002	T	A	G	T	C	T	T	A	C	C	T	A	T	T	T	A	C	A	A	T	G	C	G	T	G	A	C	A	T	T	A	T	A	G	A	A	C	G	T	A	A	A	A	A	G	G	T	A
ms7396_Zeugodacus_cucurbitae_FF640CL_SriLanka	cuc002	T	A	G	T	C	T	T	A	C	C	T	A	T	T	T	A	C	A	A	T	G	C	G	T	G	A	C	A	T	T	A	T	A	G	A	A	C	G	T	A	A	A	A	A	G	G	T	A
ms7062_Zeugodacus_cucurbitae__Taiwan	cuc007	T	A	G	T	C	T	T	G	C	C	T	A	T	T	T	A	C	A	A	T	G	C	G	T	G	A	C	A	T	T	A	T	A	G	A	A	T	G	T	A	A	A	A	A	G	G	T	A
ms7068_Zeugodacus_cucurbitae__Vietnam	cuc007	T	A	G	T	C	T	T	G	C	C	T	A	T	T	T	A	C	A	A	T	G	C	G	T	G	A	C	A	T	T	A	T	A	G	A	A	T	G	T	A	A	A	A	A	G	G	T	A
ms7064_Zeugodacus_cucurbitae__Vietnam	cuc008	T	A	G	T	C	C	T	A	C	C	T	A	T	T	T	A	C	A	A	T	G	C	G	T	G	A	T	A	T	T	A	T	A	G	A	A	T	G	T	A	A	A	A	A	G	G	T	A
ms6430_Zeugodacus_cucurbitae__MarianaIslands	cuc009	T	A	G	T	C	T	T	A	C	C	T	A	T	T	T	A	C	A	A	T	G	C	G	T	G	A	T	A	T	T	A	T	A	G	A	A	T	G	T	A	A	A	A	A	G	G	T	A
ms6431_Zeugodacus_cucurbitae__MarianaIslands	cuc009	T	A	G	T	C	T	T	A	C	C	T	A	T	T	T	A	C	A	A	T	G	C	G	T	G	A	T	A	T	T	A	T	A	G	A	A	T	G	T	A	A	A	A	A	G	G	T	A
ms6432_Zeugodacus_cucurbitae__MarianaIslands	cuc009	T	A	G	T	C	T	T	A	C	C	T	A	T	T	T	A	C	A	A	T	G	C	G	T	G	A	T	A	T	T	A	T	A	G	A	A	T	G	T	A	A	A	A	A	G	G	T	A
ms6435_Zeugodacus_cucurbitae__MarianaIslands	cuc009	T	A	G	T	C	T	T	A	C	C	T	A	T	T	T	A	C	A	A	T	G	C	G	T	G	A	T	A	T	T	A	T	A	G	A	A	T	G	T	A	A	A	A	A	G	G	T	A
ms6434_Zeugodacus_cucurbitae__MarianaIslands	cuc010	T	A	G	T	C	T	T	A	C	C	T	G	T	T	T	A	C	A	A	T	G	C	G	T	G	A	T	A	T	T	A	T	A	G	A	A	T	G	T	A	A	A	A	A	G	G	T	A
ms1481_Zeugodacus_cucurbitae__MarianaIslands	cuc009	T	A	G	T	C	T	T	A	C	C	T	A	T	T	T	A	C	A	A	T	G	C	G	T	G	A	T	A	T	T	A	T	A	G	A	A	T	G	T	A	A	A	A	A	G	G	T	A
ms1482_Zeugodacus_cucurbitae__MarianaIslands	cuc009	T	A	G	T	C	T	T	A	C	C	T	A	T	T	T	A	C	A	A	T	G	C	G	T	G	A	T	A	T	T	A	T	A	G	A	A	T	G	T	A	A	A	A	A	G	G	T	A
ms1483_Zeugodacus_cucurbitae__MarianaIslands	cuc009	T	A	G	T	C	T	T	A	C	C	T	A	T	T	T	A	C	A	A	T	G	C	G	T	G	A	T	A	T	T	A	T	A	G	A	A	T	G	T	A	A	A	A	A	G	G	T	A
ms1484_Zeugodacus_cucurbitae__MarianaIslands	cuc009	T	A	G	T	C	T	T	A	C	C	T	A	T	T	T	A	C	A	A	T	G	C	G	T	G	A	T	A	T	T	A	T	A	G	A	A	T	G	T	A	A	A	A	A	G	G	T	A
ms7183_Zeugodacus_cucurbitae__Vietnam	cuc011	T	A	G	T	C	T	T	A	T	C	T	A	T	T	T	A	C	A	A	T	G	C	G	T	G	A	C	A	T	T	A	T	A	G	A	A	T	G	T	A	A	A	A	A	G	G	T	A
ms7009_Zeugodacus_cucurbitae__Taiwan	cuc012	T	A	G	T	C	T	T	A	C	C	T	A	T	T	T	A	C	A	A	T	G	C	G	T	G	A	C	A	T	T	A	T	A	G	A	A	T	G	C	A	A	A	A	A	G	G	T	A
ms7079_Zeugodacus_cucurbitae__Nepal	cuc013	T	A	G	T	C	T	T	A	C	C	T	A	T	T	T	A	C	A	A	T	G	C	G	T	G	A	C	A	T	T	A	T	A	G	A	A	T	G	T	A	A	A	A	A	G	G	T	A
ms6728_Zeugodacus_cucurbitae__Bangladesh	cuc013	T	A	G	T	C	T	T	A	C	C	T	A	T	T	T	A	C	A	A	T	G	C	G	T	G	A	C	A	T	T	A	T	A	G	A	A	T	G	T	A	A	A	A	A	G	G	T	A
ms7071_Zeugodacus_cucurbitae__Vietnam	cuc003	T	A	G	T	C	T	T	A	C	C	T	A	T	T	T	A	C	A	A	T	G	C	G	T	G	A	C	A	T	T	A	T	A	G	A	A	T	G	T	A	A	A	A	A	G	G	T	A
ms7388_Zeugodacus_cucurbitae_FF641CL_SriLanka	cuc014	T	A	G	T	C	T	T	A	C	C	T	A	T	T	T	A	C	A	A	T	G	C	G	T	G	A	C	A	T	T	A	T	A	G	A	A	T	G	T	A	A	A	A	A	G	A	T	A
ms7360_Zeugodacus_cucurbitae_FF634CL_SriLanka	cuc015	T	A	G	T	C	T	T	A	C	C	T	A	T	T	T	A	C	A	A	T	G	C	G	T	G	A	C	A	T	T	A	T	A	G	A	A	T	G	T	A	A	A	A	A	G	G	T	A
ms7363_Zeugodacus_cucurbitae_FF634CL_SriLanka	cuc015	T	A	G	T	C	T	T	A	C	C	T	A	T	T	T	A	C	A	A	T	G	C	G	T	G	A	C	A	T	T	A	T	A	G	A	A	T	G	T	A	A	A	A	A	G	G	T	A
ms7044_Zeugodacus_cucurbitae__Taiwan	cuc016	T	A	G	T	C	T	C	A	C	C	T	A	T	T	T	A	C	A	A	T	G	C	G	T	G	A	C	A	T	T	A	T	A	G	A	A	T	G	T	A	A	A	A	A	G	G	T	A
ms8629_Zeugodacus_cucurbitae_FF893CL_Indonesia	cuc016	T	A	G	T	C	T	T	A	C	C	T	A	T	T	T	A	C	A	A	T	G	C	G	T	G	A	C	A	T	T	A	T	A	G	A	A	T	G	T	A	A	A	A	A	G	G	T	A
ms3409_Zeugodacus_cucurbitae__China	cuc016	T	A	G	T	C	T	T	A	C	C	T	A	T	T	T	A	C	A	A	T	G	C	G	T	G	A	C	A	T	T	A	T	A	G	A	A	T	G	T	A	A	A	A	A	G	G	T	A
ms7088_Zeugodacus_cucurbitae__Thailand	cuc016	T	A	G	T	C	T	T	A	C	C	T	A	T	T	T	A	C	A	A	T	G	C	G	T	G	A	C	A	T	T	A	T	A	G	A	A	T	G	T	A	A	A	A	A	G	G	T	A
ms7080_Zeugodacus_cucurbitae__Thailand	cuc016	T	A	G	T	C	T	T	A	C	C	T	A	T	T	T	A	C	A	A	T	G	C	G	T	G	A	C	A	T	T	A	T	A	G	A	A	T	G	T	A	A	A	A	A	G	G	T	A
ms8634_Zeugodacus_cucurbitae_FF913CL_Indonesia	cuc016	T	A	G	T	C	T	T	A	C	C	T	A	T	T	T	A	C	A	A	T	G	C	G	T	G	A	C	A	T	T	A	T	A	G	A	A	T	G	T	A	A	A	A	A	G	G	T	A
ms8633_Zeugodacus_cucurbitae_FF913CL_Indonesia	cuc016	T	A	G	T	C	T	T	A	C	C	T	A	T	T	T	A	C	A	A	T	G	C	G	T	G	A	C	A	T	T	A	T	A	G	A	A	T	G	T	A	A	A	A	A	G	G	T	A
ms8631_Zeugodacus_cucurbitae_FF893CL_Indonesia	cuc016	T	A	G	T	C	T	T	A	C	C	T	A	T	T	T	A	C	A	A	T	G	C	G	T	G	A	C	A	T	T	A	T	A	G	A	A	T	G	T	A	A	A	A	A	G	G	T	A
ms6331_Zeugodacus_cucurbitae__Hawaii	cuc017	T	A	G	T	C	T	T	A	C	C	T	A	T	T	T	A	C	A	A	T	G	C	G	T	G	A	C	A	T	T	A	T	A	G	A	A	T	G	T	A	A	A	A	A	G	G	T	A
ms7019_Zeugodacus_cucurbitae__Taiwan	cuc018	T	A	G	T	C	T	T	A	C	C	T	A	T	T	T	A	C	A	A	T	G	C	G	T	G	A	C	A	T	T	A	T	A	G	A	A	T	G	T	A	A	A	A	A	G	G	T	A
ms7377_Zeugodacus_cucurbitae_FF687CL_SriLanka	cuc019	T	A	G	T	C	T	T	A	C	C	T	A	T	T	T	A	C	A	A	T	G	C	G	T	A	A	C	A	C	T	A	T	A	G	A	A	T	G	T	A	A	A	A	A	G	G	T	A
ms7364_Zeugodacus_cucurbitae_FF634CL_SriLanka	cuc020	T	A	G	T	C	T	T	A	C	C	T	A	T	T	T	A	C	A	A	T	G	C	G	T	G	A	C	A	C	T	A	T	A	G	A	A	T	G	T	A	A	A	A	A	G	G	T	A
ms6662_Zeugodacus_cucurbitae__Bangladesh	cuc021	T	A	A	T	C	T	T	A	C	C	T	A	T	T	T	A	C	A	A	T	G	C	G	T	A	A	C	A	T	T	A	T	A	G	A	A	T	G	T	A	A	A	A	A	G	G	T	A
ms6664_Zeugodacus_cucurbitae__Bangladesh	cuc022	T	A	A	T	C	T	T	A	C	C	T	A	T	T	T	A	C	A	A	T	G	C	G	T	G	A	C	A	T	T	A	T	A	G	A	A	T	G	T	A	A	A	A	A	G	G	T	A
ms6666_Zeugodacus_cucurbitae__Bangladesh	cuc022	T	A	A	T	C	T	T	A	C	C	T	A	T	T	T	A	C	A	A	T	G	C	G	T	G	A	C	A	T	T	A	T	A	G	A	A	T	G	T	A	A	A	A	A	G	G	T	A
ms6699_Zeugodacus_cucurbitae__Bangladesh	cuc022	T	A	A	T	C	T	T	A	C	C	T	A	T	T	T	A	C	A	A	T	G	C	G	T	G	A	C	A	T	T	A	T	A	G	A	A	T	G	T	A	A	A	A	A	G	G	T	A
ms7077_Zeugodacus_cucurbitae__Nepal	cuc022	T	A	A	T	C	T	T	A	C	C	T	A	T	T	T	A	C	A	A	T	G	C	G	T	G	A	C	A	T	T	A	T	A	G	A	A	T	G	T	A	A	A	A	A	G	G	T	A
ms7129_Zeugodacus_cucurbitae__Bangladesh	cuc022	T	A	A	T	C	T	T	A	C	C	T	A	T	T	T	A	C	A	A	T	G	C	G	T	G	A	C	A	T	T	A	T	A	G	A	A	T	G	T	A	A	A	A	A	G	G	T	A
ms7361_Zeugodacus_cucurbitae_FF634CL_SriLanka	cuc022	T	A	A	T	C	T	T	A	C	C	T	A	T	T	T	A	C	A	A	T	G	C	G	T	G	A	C	A	T	T	A	T	A	G	A	A	T	G	T	A	A	A	A	A	G	G	T	A
ms7382_Zeugodacus_cucurbitae_FF638CL_SriLanka	cuc022	T	A	A	T	C	T	T	A	C	C	T	A	T	T	T	A	C	A	A	T	G	C	G	T	G	A	C	A	T	T	A	T	A	G	A	A	T	G	T	A	A	A	A	A	G	G	T	A
ms7365_Zeugodacus_cucurbitae_FF629CL_SriLanka	cuc023	T	A	A	T	C	T	T	A	C	C	T	A	T	T	T	A	C	A	A	T	G	C	G	T	G	A	C	A	T	T	A	T	A	A	A	A	T	G	T	A	A	A	A	A	G	G	T	A
ms6650_Zeugodacus_cucurbitae__Bangladesh	cuc024	T	A	A	T	C	T	T	A	C	C	T	A	T	T	T	A	C	A	A	T	G	C	G	T	G	A	C	A	T	T	A	T	A	G	G	A	T	G	T	A	A	A	A	A	G	G	T	A
ms7116_Zeugodacus_cucurbitae__Bangladesh	cuc025	T	A	A	T	C	T	T	A	C	C	T	A	T	T	T	A	C	A	A	T	G	T	G	T	G	A	C	A	T	T	A	T	A	G	A	A	T	G	T	A	A	A	A	A	G	G	T	A
ms6668_Zeugodacus_cucurbitae__Bangladesh	cuc026	T	A	A	T	C	T	T	A	C	C	T	A	T	T	T	A	C	A	A	T	G	C	G	T	G	A	C	A	T	T	A	T	A	G	A	A	T	G	T	A	A	A	A	A	G	G	T	T
ms7384_Zeugodacus_cucurbitae_FF667CL_SriLanka	cuc027	T	A	A	T	C	T	T	A	C	C	T	A	C	T	T	A	C	A	A	T	G	C	G	T	G	A	C	A	T	T	A	T	A	G	A	A	C	G	T	A	A	A	A	A	G	G	T	A
ms7392_Zeugodacus_cucurbitae_FF640CL_SriLanka	cuc028	T	A	A	T	C	T	T	A	C	C	T	A	T	T	T	A	C	A	A	T	G	C	G	T	G	A	C	A	T	T	A	T	A	G	A	A	C	G	T	A	A	A	A	A	G	G	T	A
ms7383_Zeugodacus_cucurbitae_FF635CL_SriLanka	cuc029	T	A	A	T	C	T	T	A	C	C	T	A	T	T	T	A	C	A	A	T	G	C	G	T	G	A	C	A	T	T	A	T	A	G	A	A	C	G	T	A	A	A	A	A	G	G	T	A
ms7358_Zeugodacus_cucurbitae_FF634CL_SriLanka	cuc030	T	A	A	T	C	T	T	A	C	C	T	A	T	T	T	A	C	A	A	T	G	C	G	T	G	A	C	A	T	T	A	T	A	G	A	A	T	G	T	A	A	A	A	A	G	G	T	A
ms7381_Zeugodacus_cucurbitae_FF672CL_SriLanka	cuc030	T	A	A	T	C	T	T	A	C	C	T	A	T	T	T	A	C	A	A	T	G	C	G	T	G	A	C	A	T	T	A	T	A	G	A	A	T	G	T	A	A	A	A	A	G	G	T	A
ms7387_Zeugodacus_cucurbitae_FF641CL_SriLanka	cuc030	T	A	A	T	C	T	T	A	C	C	T	A	T	T	T	A	C	A	A	T	G	C	G	T	G	A	C	A	T	T	A	T	A	G	A	A	T	G	T	A	A	A	A	A	G	G	T	A
ms7376_Zeugodacus_cucurbitae_FF687CL_SriLanka	cuc031	T	A	A	T	C	T	T	A	C	C	G	A	T	T	T	A	C	A	A	T	G	C	G	T	G	A	C	A	T	T	A	T	A	G	A	A	T	G	T	A	A	A	A	A	G	G	T	A
ms7386_Zeugodacus_cucurbitae_FF673CL_SriLanka	cuc031	T	A	A	T	C	T	T	A	C	C	T	A	T	T	T	A	C	A	A	T	G	C	G	T	G	A	C	A	T	T	A	T	A	G	A	A	T	G	T	A	A	A	A	A	G	G	T	A
ms3771_Zeugodacus_cucurbitae__Bangladesh	cuc031	T	A	A	T	C	T	T	A	C	C	T	A	T	T	T	A	C	A	A	T	G	C	G	T	G	A	C	A	T	T	A	T	A	G	A	A	T	G	T	A	A	A	A	A	G	G	T	A
ms3788_Zeugodacus_cucurbitae__Bangladesh	cuc031	T	A	A	T	C	T	T	A	C	C	T	A	T	T	T	A	C	A	A	T	G	C	G	T	G	A	C	A	T	T	A	T	A	G	A	A	T	G	T	A	A	A	A	A	G	G	T	A
ms7340_Zeugodacus_cucurbitae__SriLanka	cuc031	T	A	A	T	C	T	T	A	C	C	T	A	T	T	T	A	C	A	A	T	G	C	G	T	G	A	C	A	T	T	A	T	A	G	A	A	T	G	T	A	A	A	A	A	G	G	T	A
ms7075_Zeugodacus_cucurbitae__Nepal	cuc032	T	A	A	G	C	T	T	A	C	C	T	A	T	T	T	A	C	A	A	T	G	C	G	T	G	A	C	A	C	T	A	T	A	G	A	A	T	G	T	A	A	A	A	A	G	G	T	A
ms7373_Zeugodacus_cucurbitae_FF629CL_SriLanka	cuc033	T	A	A	T	C	T	T	A	C	T	T	A	T	T	T	A	C	A	A	T	G	C	G	T	G	A	C	A	T	T	A	T	A	G	A	A	T	G	T	A	A	A	A	A	G	G	T	A
ms7007_Zeugodacus_cucurbitae__Bangladesh	cuc034	T	A	A	T	C	T	T	A	C	C	T	A	T	T	T	A	C	A	A	T	G	C	G	T	G	A	C	A	T	T	A	T	A	G	A	A	T	G	T	A	A	A	A	A	G	G	T	A
ms6697_Zeugodacus_cucurbitae__Bangladesh	cuc035	T	A	A	T	C	T	T	A	C	C	T	A	T	T	T	G	C	A	A	T	G	C	G	T	G	A	C	A	T	T	A	T	A	G	A	A	T	G	T	A	A	A	A	A	G	G	T	A
ms6680_Zeugodacus_cucurbitae__Bangladesh	cuc036	T	A	G	T	C	T	T	A	C	C	T	A	T	T	T	A	C	A	A	T	G	C	G	T	A	A	C	A	T	T	A	T	A	G	A	A	T	G	T	A	A	A	A	A	G	G	T	A
ms6394_Zeugodacus_cucurbitae__Thailand	cuc037	T	A	G	T	C	T	T	A	C	C	T	A	T	T	T	A	C	A	A	T	G	C	G	T	A	A	C	A	T	T	A	T	A	G	A	A	T	G	T	A	A	A	A	A	G	G	T	A
ms6397_Zeugodacus_cucurbitae__Thailand	cuc037	T	A	G	T	C	T	T	A	C	C	T	A	T	T	T	A	C	A	A	T	G	C	G	T	A	A	C	A	T	T	A	T	A	G	A	A	T	G	T	A	A	A	A	A	G	G	T	A
ms6401_Zeugodacus_cucurbitae__Thailand	cuc037	T	A	G	T	C	T	T	A	C	C	T	A	T	T	T	A	C	A	A	T	G	C	G	T	A	A	C	A	T	T	A	T	A	G	A	A	T	G	T	A	A	A	A	A	G	G	T	A
ms6409_Zeugodacus_cucurbitae__Japan	cuc037	T	A	G	T	C	T	T	A	C	C	T	A	T	T	T	A	C	A	A	T	G	C	G	T	A	A	C	A	T	T	A	T	A	G	A	A	T	G	T	A	A	A	A	A	G	G	T	A
ms6578_Zeugodacus_cucurbitae__Tanzania	cuc037	T	A	G	T	C	T	T	A	C	C	T	A	T	T	T	A	C	A	A	T	G	C	G	T	A	A	C	A	T	T	A	T	A	G	A	A	T	G	T	A	A	A	A	A	G	G	T	A
ms6724_Zeugodacus_cucurbitae__Bangladesh	cuc038	T	A	G	T	C	T	T	A	C	C	T	A	T	T	T	A	C	A	A	T	G	C	G	T	G	A	C	A	T	T	A	T	A	G	A	A	T	G	T	A	A	A	A	A	G	G	T	A
ms7073_Zeugodacus_cucurbitae__Nepal	cuc039	T	A	G	T	C	T	T	A	C	C	T	A	T	T	T	A	T	A	A	T	G	C	G	T	G	A	C	A	T	T	A	T	A	G	A	A	C	G	T	A	A	A	A	A	G	G	T	A
ms6678_Zeugodacus_cucurbitae__Bangladesh	cuc040	T	A	G	T	C	T	T	A	C	C	T	A	T	T	T	A	C	A	A	T	A	C	G	T	G	A	C	A	T	T	A	T	A	G	A	A	T	G	T	A	A	A	A	A	G	G	T	A
ms7069_Zeugodacus_cucurbitae__Vietnam	cuc040	T	A	G	T	C	T	T	A	C	C	T	A	T	T	T	A	C	A	A	T	A	C	G	T	G	A	C	A	T	T	A	T	A	G	A	A	T	G	T	A	A	A	A	A	G	G	T	A
ms7400_Zeugodacus_cucurbitae_FF640CL_SriLanka	cuc040	T	A	G	T	C	T	T	A	C	C	T	A	T	T	T	A	C	A	A	T	A	C	G	T	G	A	C	A	T	T	A	T	A	G	A	A	T	G	T	A	A	A	A	A	G	G	T	A
ms1001_Zeugodacus_cucurbitae__Thailand	cuc041	C	A	G	T	C	T	T	A	C	C	T	A	T	T	T	A	C	A	A	T	G	C	G	T	G	A	C	A	T	T	A	T	A	G	A	A	T	G	T	A	A	A	A	A	G	G	T	A
ms6442_Zeugodacus_cucurbitae__Thailand	cuc041	C	A	G	T	C	T	T	A	C	C	T	A	T	T	T	A	C	A	A	T	G	C	G	T	G	A	C	A	T	T	A	T	A	G	A	A	T	G	T	A	A	A	A	A	G	G	T	A
ms7084_Zeugodacus_cucurbitae__Thailand	cuc041	C	A	G	T	C	T	T	A	C	C	T	A	T	T	T	A	C	A	A	T	G	C	G	T	G	A	C	A	T	T	A	T	A	G	A	A	T	G	T	A	A	A	A	A	G	G	T	A
ms6287_Zeugodacus_cucurbitae__Senegal	cuc003	T	A	G	T	C	T	T	A	C	C	T	A	T	T	T	A	C	A	A	T	G	C	G	T	G	A	C	A	T	T	A	T	A	G	A	A	T	G	T	A	A	A	A	A	G	G	T	A
ms6288_Zeugodacus_cucurbitae__Senegal	cuc003	T	A	G	T	C	T	T	A	C	C	T	A	T	T	T	A	C	A	A	T	G	C	G	T	G	A	C	A	T	T	A	T	A	G	A	A	T	G	T	A	A	A	A	A	G	G	T	A
ms6289_Zeugodacus_cucurbitae__Senegal	cuc003	T	A	G	T	C	T	T	A	C	C	T	A	T	T	T	A	C	A	A	T	G	C	G	T	G	A	C	A	T	T	A	T	A	G	A	A	T	G	T	A	A	A	A	A	G	G	T	A
ms6290_Zeugodacus_cucurbitae__Senegal	cuc003	T	A	G	T	C	T	T	A	C	C	T	A	T	T	T	A	C	A	A	T	G	C	G	T	G	A	C	A	T	T	A	T	A	G	A	A	T	G	T	A	A	A	A	A	G	G	T	A
ms6292_Zeugodacus_cucurbitae__Senegal	cuc003	T	A	G	T	C	T	T	A	C	C	T	A	T	T	T	A	C	A	A	T	G	C	G	T	G	A	C	A	T	T	A	T	A	G	A	A	T	G	T	A	A	A	A	A	G	G	T	A
ms6293_Zeugodacus_cucurbitae__Senegal	cuc003	T	A	G	T	C	T	T	A	C	C	T	A	T	T	T	A	C	A	A	T	G	C	G	T	G	A	C	A	T	T	A	T	A	G	A	A	T	G	T	A	A	A	A	A	G	G	T	A
ms6294_Zeugodacus_cucurbitae__Senegal	cuc003	T	A	G	T	C	T	T	A	C	C	T	A	T	T	T	A	C	A	A	T	G	C	G	T	G	A	C	A	T	T	A	T	A	G	A	A	T	G	T	A	A	A	A	A	G	G	T	A
ms6295_Zeugodacus_cucurbitae__Senegal	cuc003	T	A	G	T	C	T	T	A	C	C	T	A	T	T	T	A	C	A	A	T	G	C	G	T	G	A	C	A	T	T	A	T	A	G	A	A	T	G	T	A	A	A	A	A	G	G	T	A
ms6296_Zeugodacus_cucurbitae__Senegal	cuc003	T	A	G	T	C	T	T	A	C	C	T	A	T	T	T	A	C	A	A	T	G	C	G	T	G	A	C	A	T	T	A	T	A	G	A	A	T	G	T	A	A	A	A	A	G	G	T	A
ms6297_Zeugodacus_cucurbitae__Senegal	cuc003	T	A	G	T	C	T	T	A	C	C	T	A	T	T	T	A	C	A	A	T	G	C	G	T	G	A	C	A	T	T	A	T	A	G	A	A	T	G	T	A	A	A	A	A	G	G	T	A
ms6300_Zeugodacus_cucurbitae__Senegal	cuc003	T	A	G	T	C	T	T	A	C	C	T	A	T	T	T	A	C	A	A	T	G	C	G	T	G	A	C	A	T	T	A	T	A	G	A	A	T	G	T	A	A	A	A	A	G	G	T	A
ms6301_Zeugodacus_cucurbitae__Senegal	cuc003	T	A	G	T	C	T	T	A	C	C	T	A	T	T	T	A	C	A	A	T	G	C	G	T	G	A	C	A	T	T	A	T	A	G	A	A	T	G	T	A	A	A	A	A	G	G	T	A
ms6302_Zeugodacus_cucurbitae__Senegal	cuc003	T	A	G	T	C	T	T	A	C	C	T	A	T	T	T	A	C	A	A	T	G	C	G	T	G	A	C	A	T	T	A	T	A	G	A	A	T	G	T	A	A	A	A	A	G	G	T	A
ms6303_Zeugodacus_cucurbitae__Senegal	cuc003	T	A	G	T	C	T	T	A	C	C	T	A	T	T	T	A	C	A	A	T	G	C	G	T	G	A	C	A	T	T	A	T	A	G	A	A	T	G	T	A	A	A	A	A	G	G	T	A
ms6304_Zeugodacus_cucurbitae__Senegal	cuc003	T	A	G	T	C	T	T	A	C	C	T	A	T	T	T	A	C	A	A	T	G	C	G	T	G	A	C	A	T	T	A	T	A	G	A	A	T	G	T	A	A	A	A	A	G	G	T	A
ms6329_Zeugodacus_cucurbitae__Hawaii	cuc003	T	A	G	T	C	T	T	A	C	C	T	A	T	T	T	A	C	A	A	T	G	C	G	T	G	A	C	A	T	T	A	T	A	G	A	A	T	G	T	A	A	A	A	A	G	G	T	A
ms6330_Zeugodacus_cucurbitae__Hawaii	cuc003	T	A	G	T	C	T	T	A	C	C	T	A	T	T	T	A	C	A	A	T	G	C	G	T	G	A	C	A	T	T	A	T	A	G	A	A	T	G	T	A	A	A	A	A	G	G	T	A
ms6372_Zeugodacus_cucurbitae__Laos	cuc003	T	A	G	T	C	T	T	A	C	C	T	A	T	T	T	A	C	A	A	T	G	C	G	T	G	A	C	A	T	T	A	T	A	G	A	A	T	G	T	A	A	A	A	A	G	G	T	A
ms6373_Zeugodacus_cucurbitae__Laos	cuc003	T	A	G	T	C	T	T	A	C	C	T	A	T	T	T	A	C	A	A	T	G	C	G	T	G	A	C	A	T	T	A	T	A	G	A	A	T	G	T	A	A	A	A	A	G	G	T	A
ms6376_Zeugodacus_cucurbitae__Laos	cuc003	T	A	G	T	C	T	T	A	C	C	T	A	T	T	T	A	C	A	A	T	G	C	G	T	G	A	C	A	T	T	A	T	A	G	A	A	T	G	T	A	A	A	A	A	G	G	T	A
ms6378_Zeugodacus_cucurbitae__Laos	cuc003	T	A	G	T	C	T	T	A	C	C	T	A	T	T	T	A	C	A	A	T	G	C	G	T	G	A	C	A	T	T	A	T	A	G	A	A	T	G	T	A	A	A	A	A	G	G	T	A
ms6379_Zeugodacus_cucurbitae__Laos	cuc003	T	A	G	T	C	T	T	A	C	C	T	A	T	T	T	A	C	A	A	T	G	C	G	T	G	A	C	A	T	T	A	T	A	G	A	A	T	G	T	A	A	A	A	A	G	G	T	A
ms6381_Zeugodacus_cucurbitae__Laos	cuc003	T	A	G	T	C	T	T	A	C	C	T	A	T	T	T	A	C	A	A	T	G	C	G	T	G	A	C	A	T	T	A	T	A	G	A	A	T	G	T	A	A	A	A	A	G	G	T	A
ms6389_Zeugodacus_cucurbitae__Thailand	cuc003	T	A	G	T	C	T	T	A	C	C	T	A	T	T	T	A	C	A	A	T	G	C	G	T	G	A	C	A	T	T	A	T	A	G	A	A	T	G	T	A	A	A	A	A	G	G	T	A
ms6391_Zeugodacus_cucurbitae__Thailand	cuc003	T	A	G	T	C	T	T	A	C	C	T	A	T	T	T	A	C	A	A	T	G	C	G	T	G	A	C	A	T	T	A	T	A	G	A	A	T	G	T	A	A	A	A	A	G	G	T	A
ms6392_Zeugodacus_cucurbitae__Thailand	cuc003	T	A	G	T	C	T	T	A	C	C	T	A	T	T	T	A	C	A	A	T	G	C	G	T	G	A	C	A	T	T	A	T	A	G	A	A	T	G	T	A	A	A	A	A	G	G	T	A
ms6393_Zeugodacus_cucurbitae__Thailand	cuc003	T	A	G	T	C	T	T	A	C	C	T	A	T	T	T	A	C	A	A	T	G	C	G	T	G	A	C	A	T	T	A	T	A	G	A	A	T	G	T	A	A	A	A	A	G	G	T	A
ms6395_Zeugodacus_cucurbitae__Thailand	cuc003	T	A	G	T	C	T	T	A	C	C	T	A	T	T	T	A	C	A	A	T	G	C	G	T	G	A	C	A	T	T	A	T	A	G	A	A	T	G	T	A	A	A	A	A	G	G	T	A
ms6396_Zeugodacus_cucurbitae__Thailand	cuc003	T	A	G	T	C	T	T	A	C	C	T	A	T	T	T	A	C	A	A	T	G	C	G	T	G	A	C	A	T	T	A	T	A	G	A	A	T	G	T	A	A	A	A	A	G	G	T	A
ms6398_Zeugodacus_cucurbitae__Thailand	cuc003	T	A	G	T	C	T	T	A	C	C	T	A	T	T	T	A	C	A	A	T	G	C	G	T	G	A	C	A	T	T	A	T	A	G	A	A	T	G	T	A	A	A	A	A	G	G	T	A
ms6406_Zeugodacus_cucurbitae__Hawaii	cuc003	T	A	G	T	C	T	T	A	C	C	T	A	T	T	T	A	C	A	A	T	G	C	G	T	G	A	C	A	T	T	A	T	A	G	A	A	T	G	T	A	A	A	A	A	G	G	T	A
ms6407_Zeugodacus_cucurbitae__Hawaii	cuc003	T	A	G	T	C	T	T	A	C	C	T	A	T	T	T	A	C	A	A	T	G	C	G	T	G	A	C	A	T	T	A	T	A	G	A	A	T	G	T	A	A	A	A	A	G	G	T	A
ms6408_Zeugodacus_cucurbitae__Japan	cuc003	T	A	G	T	C	T	T	A	C	C	T	A	T	T	T	A	C	A	A	T	G	C	G	T	G	A	C	A	T	T	A	T	A	G	A	A	T	G	T	A	A	A	A	A	G	G	T	A
ms6410_Zeugodacus_cucurbitae__Japan	cuc003	T	A	G	T	C	T	T	A	C	C	T	A	T	T	T	A	C	A	A	T	G	C	G	T	G	A	C	A	T	T	A	T	A	G	A	A	T	G	T	A	A	A	A	A	G	G	T	A
ms6411_Zeugodacus_cucurbitae__Japan	cuc003	T	A	G	T	C	T	T	A	C	C	T	A	T	T	T	A	C	A	A	T	G	C	G	T	G	A	C	A	T	T	A	T	A	G	A	A	T	G	T	A	A	A	A	A	G	G	T	A
ms6426_Zeugodacus_cucurbitae__Malaysia	cuc003	T	A	G	T	C	T	T	A	C	C	T	A	T	T	T	A	C	A	A	T	G	C	G	T	G	A	C	A	T	T	A	T	A	G	A	A	T	G	T	A	A	A	A	A	G	G	T	A
ms6427_Zeugodacus_cucurbitae__Malaysia	cuc003	T	A	G	T	C	T	T	A	C	C	T	A	T	T	T	A	C	A	A	T	G	C	G	T	G	A	C	A	T	T	A	T	A	G	A	A	T	G	T	A	A	A	A	A	G	G	T	A
ms6428_Zeugodacus_cucurbitae__Malaysia	cuc003	T	A	G	T	C	T	T	A	C	C	T	A	T	T	T	A	C	A	A	T	G	C	G	T	G	A	C	A	T	T	A	T	A	G	A	A	T	G	T	A	A	A	A	A	G	G	T	A
ms6429_Zeugodacus_cucurbitae__Malaysia	cuc003	T	A	G	T	C	T	T	A	C	C	T	A	T	T	T	A	C	A	A	T	G	C	G	T	G	A	C	A	T	T	A	T	A	G	A	A	T	G	T	A	A	A	A	A	G	G	T	A
ms6433_Zeugodacus_cucurbitae__MarianaIslands	cuc003	T	A	G	T	C	T	T	A	C	C	T	A	T	T	T	A	C	A	A	T	G	C	G	T	G	A	C	A	T	T	A	T	A	G	A	A	T	G	T	A	A	A	A	A	G	G	T	A
ms6438_Zeugodacus_cucurbitae__MarianaIslands	cuc003	T	A	G	T	C	T	T	A	C	C	T	A	T	T	T	A	C	A	A	T	G	C	G	T	G	A	C	A	T	T	A	T	A	G	A	A	T	G	T	A	A	A	A	A	G	G	T	A
ms6439_Zeugodacus_cucurbitae__MarianaIslands	cuc003	T	A	G	T	C	T	T	A	C	C	T	A	T	T	T	A	C	A	A	T	G	C	G	T	G	A	C	A	T	T	A	T	A	G	A	A	T	G	T	A	A	A	A	A	G	G	T	A
ms6443_Zeugodacus_cucurbitae__Philippines	cuc003	T	A	G	T	C	T	T	A	C	C	T	A	T	T	T	A	C	A	A	T	G	C	G	T	G	A	C	A	T	T	A	T	A	G	A	A	T	G	T	A	A	A	A	A	G	G	T	A
ms6444_Zeugodacus_cucurbitae__Philippines	cuc003	T	A	G	T	C	T	T	A	C	C	T	A	T	T	T	A	C	A	A	T	G	C	G	T	G	A	C	A	T	T	A	T	A	G	A	A	T	G	T	A	A	A	A	A	G	G	T	A
ms6445_Zeugodacus_cucurbitae__Philippines	cuc003	T	A	G	T	C	T	T	A	C	C	T	A	T	T	T	A	C	A	A	T	G	C	G	T	G	A	C	A	T	T	A	T	A	G	A	A	T	G	T	A	A	A	A	A	G	G	T	A
ms6446_Zeugodacus_cucurbitae__Philippines	cuc003	T	A	G	T	C	T	T	A	C	C	T	A	T	T	T	A	C	A	A	T	G	C	G	T	G	A	C	A	T	T	A	T	A	G	A	A	T	G	T	A	A	A	A	A	G	G	T	A
ms6450_Zeugodacus_cucurbitae__Philippines	cuc003	T	A	G	T	C	T	T	A	C	C	T	A	T	T	T	A	C	A	A	T	G	C	G	T	G	A	C	A	T	T	A	T	A	G	A	A	T	G	T	A	A	A	A	A	G	G	T	A
ms6451_Zeugodacus_cucurbitae__USAHawaii	cuc003	T	A	G	T	C	T	T	A	C	C	T	A	T	T	T	A	C	A	A	T	G	C	G	T	G	A	C	A	T	T	A	T	A	G	A	A	T	G	T	A	A	A	A	A	G	G	T	A
ms6452_Zeugodacus_cucurbitae__USAHawaii	cuc003	T	A	G	T	C	T	T	A	C	C	T	A	T	T	T	A	C	A	A	T	G	C	G	T	G	A	C	A	T	T	A	T	A	G	A	A	T	G	T	A	A	A	A	A	G	G	T	A
ms6453_Zeugodacus_cucurbitae__USAHawaii	cuc003	T	A	G	T	C	T	T	A	C	C	T	A	T	T	T	A	C	A	A	T	G	C	G	T	G	A	C	A	T	T	A	T	A	G	A	A	T	G	T	A	A	A	A	A	G	G	T	A
ms6454_Zeugodacus_cucurbitae__USAHawaii	cuc003	T	A	G	T	C	T	T	A	C	C	T	A	T	T	T	A	C	A	A	T	G	C	G	T	G	A	C	A	T	T	A	T	A	G	A	A	T	G	T	A	A	A	A	A	G	G	T	A
ms6457_Zeugodacus_cucurbitae__USAHawaii	cuc003	T	A	G	T	C	T	T	A	C	C	T	A	T	T	T	A	C	A	A	T	G	C	G	T	G	A	C	A	T	T	A	T	A	G	A	A	T	G	T	A	A	A	A	A	G	G	T	A
ms6458_Zeugodacus_cucurbitae__USAHawaii	cuc003	T	A	G	T	C	T	T	A	C	C	T	A	T	T	T	A	C	A	A	T	G	C	G	T	G	A	C	A	T	T	A	T	A	G	A	A	T	G	T	A	A	A	A	A	G	G	T	A
ms6459_Zeugodacus_cucurbitae__USAHawaii	cuc003	T	A	G	T	C	T	T	A	C	C	T	A	T	T	T	A	C	A	A	T	G	C	G	T	G	A	C	A	T	T	A	T	A	G	A	A	T	G	T	A	A	A	A	A	G	G	T	A
ms6460_Zeugodacus_cucurbitae__USAHawaii	cuc003	T	A	G	T	C	T	T	A	C	C	T	A	T	T	T	A	C	A	A	T	G	C	G	T	G	A	C	A	T	T	A	T	A	G	A	A	T	G	T	A	A	A	A	A	G	G	T	A
ms6569_Zeugodacus_cucurbitae__Tanzania	cuc003	T	A	G	T	C	T	T	A	C	C	T	A	T	T	T	A	C	A	A	T	G	C	G	T	G	A	C	A	T	T	A	T	A	G	A	A	T	G	T	A	A	A	A	A	G	G	T	A
ms6570_Zeugodacus_cucurbitae__Tanzania	cuc003	T	A	G	T	C	T	T	A	C	C	T	A	T	T	T	A	C	A	A	T	G	C	G	T	G	A	C	A	T	T	A	T	A	G	A	A	T	G	T	A	A	A	A	A	G	G	T	A
ms6571_Zeugodacus_cucurbitae__Tanzania	cuc003	T	A	G	T	C	T	T	A	C	C	T	A	T	T	T	A	C	A	A	T	G	C	G	T	G	A	C	A	T	T	A	T	A	G	A	A	T	G	T	A	A	A	A	A	G	G	T	A
ms6572_Zeugodacus_cucurbitae__Tanzania	cuc003	T	A	G	T	C	T	T	A	C	C	T	A	T	T	T	A	C	A	A	T	G	C	G	T	G	A	C	A	T	T	A	T	A	G	A	A	T	G	T	A	A	A	A	A	G	G	T	A
ms6575_Zeugodacus_cucurbitae__Tanzania	cuc003	T	A	G	T	C	T	T	A	C	C	T	A	T	T	T	A	C	A	A	T	G	C	G	T	G	A	C	A	T	T	A	T	A	G	A	A	T	G	T	A	A	A	A	A	G	G	T	A
ms6576_Zeugodacus_cucurbitae__Tanzania	cuc003	T	A	G	T	C	T	T	A	C	C	T	A	T	T	T	A	C	A	A	T	G	C	G	T	G	A	C	A	T	T	A	T	A	G	A	A	T	G	T	A	A	A	A	A	G	G	T	A
ms6577_Zeugodacus_cucurbitae__Tanzania	cuc003	T	A	G	T	C	T	T	A	C	C	T	A	T	T	T	A	C	A	A	T	G	C	G	T	G	A	C	A	T	T	A	T	A	G	A	A	T	G	T	A	A	A	A	A	G	G	T	A
ms6579_Zeugodacus_cucurbitae__Tanzania	cuc003	T	A	G	T	C	T	T	A	C	C	T	A	T	T	T	A	C	A	A	T	G	C	G	T	G	A	C	A	T	T	A	T	A	G	A	A	T	G	T	A	A	A	A	A	G	G	T	A
ms6580_Zeugodacus_cucurbitae__Tanzania	cuc003	T	A	G	T	C	T	T	A	C	C	T	A	T	T	T	A	C	A	A	T	G	C	G	T	G	A	C	A	T	T	A	T	A	G	A	A	T	G	T	A	A	A	A	A	G	G	T	A
ms6581_Zeugodacus_cucurbitae__Tanzania	cuc003	T	A	G	T	C	T	T	A	C	C	T	A	T	T	T	A	C	A	A	T	G	C	G	T	G	A	C	A	T	T	A	T	A	G	A	A	T	G	T	A	A	A	A	A	G	G	T	A
ms6586_Zeugodacus_cucurbitae__Tanzania	cuc003	T	A	G	T	C	T	T	A	C	C	T	A	T	T	T	A	C	A	A	T	G	C	G	T	G	A	C	A	T	T	A	T	A	G	A	A	T	G	T	A	A	A	A	A	G	G	T	A
ms6588_Zeugodacus_cucurbitae__Tanzania	cuc003	T	A	G	T	C	T	T	A	C	C	T	A	T	T	T	A	C	A	A	T	G	C	G	T	G	A	C	A	T	T	A	T	A	G	A	A	T	G	T	A	A	A	A	A	G	G	T	A
ms6595_Zeugodacus_cucurbitae__USAHawaii	cuc003	T	A	G	T	C	T	T	A	C	C	T	A	T	T	T	A	C	A	A	T	G	C	G	T	G	A	C	A	T	T	A	T	A	G	A	A	T	G	T	A	A	A	A	A	G	G	T	A
ms6596_Zeugodacus_cucurbitae__USAHawaii	cuc003	T	A	G	T	C	T	T	A	C	C	T	A	T	T	T	A	C	A	A	T	G	C	G	T	G	A	C	A	T	T	A	T	A	G	A	A	T	G	T	A	A	A	A	A	G	G	T	A
ms6597_Zeugodacus_cucurbitae__USAHawaii	cuc003	T	A	G	T	C	T	T	A	C	C	T	A	T	T	T	A	C	A	A	T	G	C	G	T	G	A	C	A	T	T	A	T	A	G	A	A	T	G	T	A	A	A	A	A	G	G	T	A
ms6598_Zeugodacus_cucurbitae__USAHawaii	cuc003	T	A	G	T	C	T	T	A	C	C	T	A	T	T	T	A	C	A	A	T	G	C	G	T	G	A	C	A	T	T	A	T	A	G	A	A	T	G	T	A	A	A	A	A	G	G	T	A
ms6649_Zeugodacus_cucurbitae__Bangladesh	cuc003	T	A	G	T	C	T	T	A	C	C	T	A	T	T	T	A	C	A	A	T	G	C	G	T	G	A	C	A	T	T	A	T	A	G	A	A	T	G	T	A	A	A	A	A	G	G	T	A
ms6651_Zeugodacus_cucurbitae__Bangladesh	cuc003	T	A	G	T	C	T	T	A	C	C	T	A	T	T	T	A	C	A	A	T	G	C	G	T	G	A	C	A	T	T	A	T	A	G	A	A	T	G	T	A	A	A	A	A	G	G	T	A
ms6652_Zeugodacus_cucurbitae__Bangladesh	cuc003	T	A	G	T	C	T	T	A	C	C	T	A	T	T	T	A	C	A	A	T	G	C	G	T	G	A	C	A	T	T	A	T	A	G	A	A	T	G	T	A	A	A	A	A	G	G	T	A
ms6661_Zeugodacus_cucurbitae__Bangladesh	cuc003	T	A	G	T	C	T	T	A	C	C	T	A	T	T	T	A	C	A	A	T	G	C	G	T	G	A	C	A	T	T	A	T	A	G	A	A	T	G	T	A	A	A	A	A	G	G	T	A
ms6667_Zeugodacus_cucurbitae__Bangladesh	cuc003	T	A	G	T	C	T	T	A	C	C	T	A	T	T	T	A	C	A	A	T	G	C	G	T	G	A	C	A	T	T	A	T	A	G	A	A	T	G	T	A	A	A	A	A	G	G	T	A
ms6679_Zeugodacus_cucurbitae__Bangladesh	cuc003	T	A	G	T	C	T	T	A	C	C	T	A	T	T	T	A	C	A	A	T	G	C	G	T	G	A	C	A	T	T	A	T	A	G	A	A	T	G	T	A	A	A	A	A	G	G	T	A
ms6682_Zeugodacus_cucurbitae__China	cuc003	T	A	G	T	C	T	T	A	C	C	T	A	T	T	T	A	C	A	A	T	G	C	G	T	G	A	C	A	T	T	A	T	A	G	A	A	T	G	T	A	A	A	A	A	G	G	T	A
ms6683_Zeugodacus_cucurbitae__China	cuc003	T	A	G	T	C	T	T	A	C	C	T	A	T	T	T	A	C	A	A	T	G	C	G	T	G	A	C	A	T	T	A	T	A	G	A	A	T	G	T	A	A	A	A	A	G	G	T	A
ms6684_Zeugodacus_cucurbitae__China	cuc003	T	A	G	T	C	T	T	A	C	C	T	A	T	T	T	A	C	A	A	T	G	C	G	T	G	A	C	A	T	T	A	T	A	G	A	A	T	G	T	A	A	A	A	A	G	G	T	A
ms6685_Zeugodacus_cucurbitae__China	cuc003	T	A	G	T	C	T	T	A	C	C	T	A	T	T	T	A	C	A	A	T	G	C	G	T	G	A	C	A	T	T	A	T	A	G	A	A	T	G	T	A	A	A	A	A	G	G	T	A
ms6687_Zeugodacus_cucurbitae__China	cuc003	T	A	G	T	C	T	T	A	C	C	T	A	T	T	T	A	C	A	A	T	G	C	G	T	G	A	C	A	T	T	A	T	A	G	A	A	T	G	T	A	A	A	A	A	G	G	T	A
ms6691_Zeugodacus_cucurbitae__China	cuc003	T	A	G	T	C	T	T	A	C	C	T	A	T	T	T	A	C	A	A	T	G	C	G	T	G	A	C	A	T	T	A	T	A	G	A	A	T	G	T	A	A	A	A	A	G	G	T	A
ms6692_Zeugodacus_cucurbitae__China	cuc003	T	A	G	T	C	T	T	A	C	C	T	A	T	T	T	A	C	A	A	T	G	C	G	T	G	A	C	A	T	T	A	T	A	G	A	A	T	G	T	A	A	A	A	A	G	G	T	A
ms6696_Zeugodacus_cucurbitae__China	cuc003	T	A	G	T	C	T	T	A	C	C	T	A	T	T	T	A	C	A	A	T	G	C	G	T	G	A	C	A	T	T	A	T	A	G	A	A	T	G	T	A	A	A	A	A	G	G	T	A
ms6698_Zeugodacus_cucurbitae__Bangladesh	cuc003	T	A	G	T	C	T	T	A	C	C	T	A	T	T	T	A	C	A	A	T	G	C	G	T	G	A	C	A	T	T	A	T	A	G	A	A	T	G	T	A	A	A	A	A	G	G	T	A
ms6725_Zeugodacus_cucurbitae__Bangladesh	cuc003	T	A	G	T	C	T	T	A	C	C	T	A	T	T	T	A	C	A	A	T	G	C	G	T	G	A	C	A	T	T	A	T	A	G	A	A	T	G	T	A	A	A	A	A	G	G	T	A
ms6726_Zeugodacus_cucurbitae__Bangladesh	cuc003	T	A	G	T	C	T	T	A	C	C	T	A	T	T	T	A	C	A	A	T	G	C	G	T	G	A	C	A	T	T	A	T	A	G	A	A	T	G	T	A	A	A	A	A	G	G	T	A
ms6729_Zeugodacus_cucurbitae__Bangladesh	cuc003	T	A	G	T	C	T	T	A	C	C	T	A	T	T	T	A	C	A	A	T	G	C	G	T	G	A	C	A	T	T	A	T	A	G	A	A	T	G	T	A	A	A	A	A	G	G	T	A
ms6731_Zeugodacus_cucurbitae__Bangladesh	cuc003	T	A	G	T	C	T	T	A	C	C	T	A	T	T	T	A	C	A	A	T	G	C	G	T	G	A	C	A	T	T	A	T	A	G	A	A	T	G	T	A	A	A	A	A	G	G	T	A
ms6786_Zeugodacus_cucurbitae__Guam	cuc003	T	A	G	T	C	T	T	A	C	C	T	A	T	T	T	A	C	A	A	T	G	C	G	T	G	A	C	A	T	T	A	T	A	G	A	A	T	G	T	A	A	A	A	A	G	G	T	A
ms6787_Zeugodacus_cucurbitae__Guam	cuc003	T	A	G	T	C	T	T	A	C	C	T	A	T	T	T	A	C	A	A	T	G	C	G	T	G	A	C	A	T	T	A	T	A	G	A	A	T	G	T	A	A	A	A	A	G	G	T	A
ms6788_Zeugodacus_cucurbitae__Guam	cuc003	T	A	G	T	C	T	T	A	C	C	T	A	T	T	T	A	C	A	A	T	G	C	G	T	G	A	C	A	T	T	A	T	A	G	A	A	T	G	T	A	A	A	A	A	G	G	T	A
ms6789_Zeugodacus_cucurbitae__Taiwan	cuc003	T	A	G	T	C	T	T	A	C	C	T	A	T	T	T	A	C	A	A	T	G	C	G	T	G	A	C	A	T	T	A	T	A	G	A	A	T	G	T	A	A	A	A	A	G	G	T	A
ms6790_Zeugodacus_cucurbitae__Taiwan	cuc003	T	A	G	T	C	T	T	A	C	C	T	A	T	T	T	A	C	A	A	T	G	C	G	T	G	A	C	A	T	T	A	T	A	G	A	A	T	G	T	A	A	A	A	A	G	G	T	A
ms7006_Zeugodacus_cucurbitae__Bangladesh	cuc003	T	A	G	T	C	T	T	A	C	C	T	A	T	T	T	A	C	A	A	T	G	C	G	T	G	A	C	A	T	T	A	T	A	G	A	A	T	G	T	A	A	A	A	A	G	G	T	A
ms7008_Zeugodacus_cucurbitae__Bangladesh	cuc003	T	A	G	T	C	T	T	A	C	C	T	A	T	T	T	A	C	A	A	T	G	C	G	T	G	A	C	A	T	T	A	T	A	G	A	A	T	G	T	A	A	A	A	A	G	G	T	A
ms7010_Zeugodacus_cucurbitae__Taiwan	cuc003	T	A	G	T	C	T	T	A	C	C	T	A	T	T	T	A	C	A	A	T	G	C	G	T	G	A	C	A	T	T	A	T	A	G	A	A	T	G	T	A	A	A	A	A	G	G	T	A
ms7011_Zeugodacus_cucurbitae__Taiwan	cuc003	T	A	G	T	C	T	T	A	C	C	T	A	T	T	T	A	C	A	A	T	G	C	G	T	G	A	C	A	T	T	A	T	A	G	A	A	T	G	T	A	A	A	A	A	G	G	T	A
ms7012_Zeugodacus_cucurbitae__Taiwan	cuc003	T	A	G	T	C	T	T	A	C	C	T	A	T	T	T	A	C	A	A	T	G	C	G	T	G	A	C	A	T	T	A	T	A	G	A	A	T	G	T	A	A	A	A	A	G	G	T	A
ms7013_Zeugodacus_cucurbitae__Taiwan	cuc003	T	A	G	T	C	T	T	A	C	C	T	A	T	T	T	A	C	A	A	T	G	C	G	T	G	A	C	A	T	T	A	T	A	G	A	A	T	G	T	A	A	A	A	A	G	G	T	A
ms7014_Zeugodacus_cucurbitae__Taiwan	cuc003	T	A	G	T	C	T	T	A	C	C	T	A	T	T	T	A	C	A	A	T	G	C	G	T	G	A	C	A	T	T	A	T	A	G	A	A	T	G	T	A	A	A	A	A	G	G	T	A
ms7015_Zeugodacus_cucurbitae__Taiwan	cuc003	T	A	G	T	C	T	T	A	C	C	T	A	T	T	T	A	C	A	A	T	G	C	G	T	G	A	C	A	T	T	A	T	A	G	A	A	T	G	T	A	A	A	A	A	G	G	T	A
ms7017_Zeugodacus_cucurbitae__Taiwan	cuc003	T	A	G	T	C	T	T	A	C	C	T	A	T	T	T	A	C	A	A	T	G	C	G	T	G	A	C	A	T	T	A	T	A	G	A	A	T	G	T	A	A	A	A	A	G	G	T	A
ms7030_Zeugodacus_cucurbitae__Taiwan	cuc003	T	A	G	T	C	T	T	A	C	C	T	A	T	T	T	A	C	A	A	T	G	C	G	T	G	A	C	A	T	T	A	T	A	G	A	A	T	G	T	A	A	A	A	A	G	G	T	A
ms7031_Zeugodacus_cucurbitae__Taiwan	cuc003	T	A	G	T	C	T	T	A	C	C	T	A	T	T	T	A	C	A	A	T	G	C	G	T	G	A	C	A	T	T	A	T	A	G	A	A	T	G	T	A	A	A	A	A	G	G	T	A
ms7032_Zeugodacus_cucurbitae__Taiwan	cuc003	T	A	G	T	C	T	T	A	C	C	T	A	T	T	T	A	C	A	A	T	G	C	G	T	G	A	C	A	T	T	A	T	A	G	A	A	T	G	T	A	A	A	A	A	G	G	T	A
ms7035_Zeugodacus_cucurbitae__Taiwan	cuc003	T	A	G	T	C	T	T	A	C	C	T	A	T	T	T	A	C	A	A	T	G	C	G	T	G	A	C	A	T	T	A	T	A	G	A	A	T	G	T	A	A	A	A	A	G	G	T	A
ms7036_Zeugodacus_cucurbitae__Taiwan	cuc003	T	A	G	T	C	T	T	A	C	C	T	A	T	T	T	A	C	A	A	T	G	C	G	T	G	A	C	A	T	T	A	T	A	G	A	A	T	G	T	A	A	A	A	A	G	G	T	A
ms7037_Zeugodacus_cucurbitae__Taiwan	cuc003	T	A	G	T	C	T	T	A	C	C	T	A	T	T	T	A	C	A	A	T	G	C	G	T	G	A	C	A	T	T	A	T	A	G	A	A	T	G	T	A	A	A	A	A	G	G	T	A
ms7038_Zeugodacus_cucurbitae__Taiwan	cuc003	T	A	G	T	C	T	T	A	C	C	T	A	T	T	T	A	C	A	A	T	G	C	G	T	G	A	C	A	T	T	A	T	A	G	A	A	T	G	T	A	A	A	A	A	G	G	T	A
ms7039_Zeugodacus_cucurbitae__Taiwan	cuc003	T	A	G	T	C	T	T	A	C	C	T	A	T	T	T	A	C	A	A	T	G	C	G	T	G	A	C	A	T	T	A	T	A	G	A	A	T	G	T	A	A	A	A	A	G	G	T	A
ms7040_Zeugodacus_cucurbitae__Taiwan	cuc003	T	A	G	T	C	T	T	A	C	C	T	A	T	T	T	A	C	A	A	T	G	C	G	T	G	A	C	A	T	T	A	T	A	G	A	A	T	G	T	A	A	A	A	A	G	G	T	A
ms7041_Zeugodacus_cucurbitae__Taiwan	cuc003	T	A	G	T	C	T	T	A	C	C	T	A	T	T	T	A	C	A	A	T	G	C	G	T	G	A	C	A	T	T	A	T	A	G	A	A	T	G	T	A	A	A	A	A	G	G	T	A
ms7043_Zeugodacus_cucurbitae__Taiwan	cuc003	T	A	G	T	C	T	T	A	C	C	T	A	T	T	T	A	C	A	A	T	G	C	G	T	G	A	C	A	T	T	A	T	A	G	A	A	T	G	T	A	A	A	A	A	G	G	T	A
ms7045_Zeugodacus_cucurbitae__Taiwan	cuc003	T	A	G	T	C	T	T	A	C	C	T	A	T	T	T	A	C	A	A	T	G	C	G	T	G	A	C	A	T	T	A	T	A	G	A	A	T	G	T	A	A	A	A	A	G	G	T	A
ms7063_Zeugodacus_cucurbitae__Vietnam	cuc003	T	A	G	T	C	T	T	A	C	C	T	A	T	T	T	A	C	A	A	T	G	C	G	T	G	A	C	A	T	T	A	T	A	G	A	A	T	G	T	A	A	A	A	A	G	G	T	A
ms7065_Zeugodacus_cucurbitae__Vietnam	cuc003	T	A	G	T	C	T	T	A	C	C	T	A	T	T	T	A	C	A	A	T	G	C	G	T	G	A	C	A	T	T	A	T	A	G	A	A	T	G	T	A	A	A	A	A	G	G	T	A
ms7066_Zeugodacus_cucurbitae__Vietnam	cuc003	T	A	G	T	C	T	T	A	C	C	T	A	T	T	T	A	C	A	A	T	G	C	G	T	G	A	C	A	T	T	A	T	A	G	A	A	T	G	T	A	A	A	A	A	G	G	T	A
ms7067_Zeugodacus_cucurbitae__Vietnam	cuc003	T	A	G	T	C	T	T	A	C	C	T	A	T	T	T	A	C	A	A	T	G	C	G	T	G	A	C	A	T	T	A	T	A	G	A	A	T	G	T	A	A	A	A	A	G	G	T	A
ms7070_Zeugodacus_cucurbitae__Vietnam	cuc003	T	A	G	T	C	T	T	A	C	C	T	A	T	T	T	A	C	A	A	T	G	C	G	T	G	A	C	A	T	T	A	T	A	G	A	A	T	G	T	A	A	A	A	A	G	G	T	A
ms7072_Zeugodacus_cucurbitae__Nepal	cuc003	T	A	G	T	C	T	T	A	C	C	T	A	T	T	T	A	C	A	A	T	G	C	G	T	G	A	C	A	T	T	A	T	A	G	A	A	T	G	T	A	A	A	A	A	G	G	T	A
ms7074_Zeugodacus_cucurbitae__Nepal	cuc003	T	A	G	T	C	T	T	A	C	C	T	A	T	T	T	A	C	A	A	T	G	C	G	T	G	A	C	A	T	T	A	T	A	G	A	A	T	G	T	A	A	A	A	A	G	G	T	A
ms7078_Zeugodacus_cucurbitae__Nepal	cuc003	T	A	G	T	C	T	T	A	C	C	T	A	T	T	T	A	C	A	A	T	G	C	G	T	G	A	C	A	T	T	A	T	A	G	A	A	T	G	T	A	A	A	A	A	G	G	T	A
ms7081_Zeugodacus_cucurbitae__Thailand	cuc003	T	A	G	T	C	T	T	A	C	C	T	A	T	T	T	A	C	A	A	T	G	C	G	T	G	A	C	A	T	T	A	T	A	G	A	A	T	G	T	A	A	A	A	A	G	G	T	A
ms7082_Zeugodacus_cucurbitae__Thailand	cuc003	T	A	G	T	C	T	T	A	C	C	T	A	T	T	T	A	C	A	A	T	G	C	G	T	G	A	C	A	T	T	A	T	A	G	A	A	T	G	T	A	A	A	A	A	G	G	T	A
ms7083_Zeugodacus_cucurbitae__Thailand	cuc003	T	A	G	T	C	T	T	A	C	C	T	A	T	T	T	A	C	A	A	T	G	C	G	T	G	A	C	A	T	T	A	T	A	G	A	A	T	G	T	A	A	A	A	A	G	G	T	A
ms7085_Zeugodacus_cucurbitae__Thailand	cuc003	T	A	G	T	C	T	T	A	C	C	T	A	T	T	T	A	C	A	A	T	G	C	G	T	G	A	C	A	T	T	A	T	A	G	A	A	T	G	T	A	A	A	A	A	G	G	T	A
ms7089_Zeugodacus_cucurbitae__Philippines	cuc003	T	A	G	T	C	T	T	A	C	C	T	A	T	T	T	A	C	A	A	T	G	C	G	T	G	A	C	A	T	T	A	T	A	G	A	A	T	G	T	A	A	A	A	A	G	G	T	A
ms7090_Zeugodacus_cucurbitae__Philippines	cuc003	T	A	G	T	C	T	T	A	C	C	T	A	T	T	T	A	C	A	A	T	G	C	G	T	G	A	C	A	T	T	A	T	A	G	A	A	T	G	T	A	A	A	A	A	G	G	T	A
ms7091_Zeugodacus_cucurbitae__Philippines	cuc003	T	A	G	T	C	T	T	A	C	C	T	A	T	T	T	A	C	A	A	T	G	C	G	T	G	A	C	A	T	T	A	T	A	G	A	A	T	G	T	A	A	A	A	A	G	G	T	A
ms7092_Zeugodacus_cucurbitae__Philippines	cuc003	T	A	G	T	C	T	T	A	C	C	T	A	T	T	T	A	C	A	A	T	G	C	G	T	G	A	C	A	T	T	A	T	A	G	A	A	T	G	T	A	A	A	A	A	G	G	T	A
ms7093_Zeugodacus_cucurbitae__Philippines	cuc003	T	A	G	T	C	T	T	A	C	C	T	A	T	T	T	A	C	A	A	T	G	C	G	T	G	A	C	A	T	T	A	T	A	G	A	A	T	G	T	A	A	A	A	A	G	G	T	A
ms7094_Zeugodacus_cucurbitae__Philippines	cuc003	T	A	G	T	C	T	T	A	C	C	T	A	T	T	T	A	C	A	A	T	G	C	G	T	G	A	C	A	T	T	A	T	A	G	A	A	T	G	T	A	A	A	A	A	G	G	T	A
ms7095_Zeugodacus_cucurbitae__Philippines	cuc003	T	A	G	T	C	T	T	A	C	C	T	A	T	T	T	A	C	A	A	T	G	C	G	T	G	A	C	A	T	T	A	T	A	G	A	A	T	G	T	A	A	A	A	A	G	G	T	A
ms7096_Zeugodacus_cucurbitae__Philippines	cuc003	T	A	G	T	C	T	T	A	C	C	T	A	T	T	T	A	C	A	A	T	G	C	G	T	G	A	C	A	T	T	A	T	A	G	A	A	T	G	T	A	A	A	A	A	G	G	T	A
ms7097_Zeugodacus_cucurbitae__Philippines	cuc003	T	A	G	T	C	T	T	A	C	C	T	A	T	T	T	A	C	A	A	T	G	C	G	T	G	A	C	A	T	T	A	T	A	G	A	A	T	G	T	A	A	A	A	A	G	G	T	A
ms7098_Zeugodacus_cucurbitae__Philippines	cuc003	T	A	G	T	C	T	T	A	C	C	T	A	T	T	T	A	C	A	A	T	G	C	G	T	G	A	C	A	T	T	A	T	A	G	A	A	T	G	T	A	A	A	A	A	G	G	T	A
ms7099_Zeugodacus_cucurbitae__Philippines	cuc003	T	A	G	T	C	T	T	A	C	C	T	A	T	T	T	A	C	A	A	T	G	C	G	T	G	A	C	A	T	T	A	T	A	G	A	A	T	G	T	A	A	A	A	A	G	G	T	A
ms7100_Zeugodacus_cucurbitae__Philippines	cuc003	T	A	G	T	C	T	T	A	C	C	T	A	T	T	T	A	C	A	A	T	G	C	G	T	G	A	C	A	T	T	A	T	A	G	A	A	T	G	T	A	A	A	A	A	G	G	T	A
ms7101_Zeugodacus_cucurbitae__Philippines	cuc003	T	A	G	T	C	T	T	A	C	C	T	A	T	T	T	A	C	A	A	T	G	C	G	T	G	A	C	A	T	T	A	T	A	G	A	A	T	G	T	A	A	A	A	A	G	G	T	A
ms7102_Zeugodacus_cucurbitae__Philippines	cuc003	T	A	G	T	C	T	T	A	C	C	T	A	T	T	T	A	C	A	A	T	G	C	G	T	G	A	C	A	T	T	A	T	A	G	A	A	T	G	T	A	A	A	A	A	G	G	T	A
ms7103_Zeugodacus_cucurbitae__Philippines	cuc003	T	A	G	T	C	T	T	A	C	C	T	A	T	T	T	A	C	A	A	T	G	C	G	T	G	A	C	A	T	T	A	T	A	G	A	A	T	G	T	A	A	A	A	A	G	G	T	A
ms7104_Zeugodacus_cucurbitae__Philippines	cuc003	T	A	G	T	C	T	T	A	C	C	T	A	T	T	T	A	C	A	A	T	G	C	G	T	G	A	C	A	T	T	A	T	A	G	A	A	T	G	T	A	A	A	A	A	G	G	T	A
ms7114_Zeugodacus_cucurbitae__Bangladesh	cuc003	T	A	G	T	C	T	T	A	C	C	T	A	T	T	T	A	C	A	A	T	G	C	G	T	G	A	C	A	T	T	A	T	A	G	A	A	T	G	T	A	A	A	A	A	G	G	T	A
ms7115_Zeugodacus_cucurbitae__Bangladesh	cuc003	T	A	G	T	C	T	T	A	C	C	T	A	T	T	T	A	C	A	A	T	G	C	G	T	G	A	C	A	T	T	A	T	A	G	A	A	T	G	T	A	A	A	A	A	G	G	T	A
ms7130_Zeugodacus_cucurbitae__Philippines	cuc003	T	A	G	T	C	T	T	A	C	C	T	A	T	T	T	A	C	A	A	T	G	C	G	T	G	A	C	A	T	T	A	T	A	G	A	A	T	G	T	A	A	A	A	A	G	G	T	A
ms7131_Zeugodacus_cucurbitae__Philippines	cuc003	T	A	G	T	C	T	T	A	C	C	T	A	T	T	T	A	C	A	A	T	G	C	G	T	G	A	C	A	T	T	A	T	A	G	A	A	T	G	T	A	A	A	A	A	G	G	T	A
ms7132_Zeugodacus_cucurbitae__Philippines	cuc003	T	A	G	T	C	T	T	A	C	C	T	A	T	T	T	A	C	A	A	T	G	C	G	T	G	A	C	A	T	T	A	T	A	G	A	A	T	G	T	A	A	A	A	A	G	G	T	A
ms7171_Zeugodacus_cucurbitae__Hawaii	cuc003	T	A	G	T	C	T	T	A	C	C	T	A	T	T	T	A	C	A	A	T	G	C	G	T	G	A	C	A	T	T	A	T	A	G	A	A	T	G	T	A	A	A	A	A	G	G	T	A
ms7172_Zeugodacus_cucurbitae__Hawaii	cuc003	T	A	G	T	C	T	T	A	C	C	T	A	T	T	T	A	C	A	A	T	G	C	G	T	G	A	C	A	T	T	A	T	A	G	A	A	T	G	T	A	A	A	A	A	G	G	T	A
ms7173_Zeugodacus_cucurbitae__China	cuc003	T	A	G	T	C	T	T	A	C	C	T	A	T	T	T	A	C	A	A	T	G	C	G	T	G	A	C	A	T	T	A	T	A	G	A	A	T	G	T	A	A	A	A	A	G	G	T	A
ms7174_Zeugodacus_cucurbitae__China	cuc003	T	A	G	T	C	T	T	A	C	C	T	A	T	T	T	A	C	A	A	T	G	C	G	T	G	A	C	A	T	T	A	T	A	G	A	A	T	G	T	A	A	A	A	A	G	G	T	A
ms7175_Zeugodacus_cucurbitae__China	cuc003	T	A	G	T	C	T	T	A	C	C	T	A	T	T	T	A	C	A	A	T	G	C	G	T	G	A	C	A	T	T	A	T	A	G	A	A	T	G	T	A	A	A	A	A	G	G	T	A
ms7176_Zeugodacus_cucurbitae__Vietnam	cuc003	T	A	G	T	C	T	T	A	C	C	T	A	T	T	T	A	C	A	A	T	G	C	G	T	G	A	C	A	T	T	A	T	A	G	A	A	T	G	T	A	A	A	A	A	G	G	T	A
ms7177_Zeugodacus_cucurbitae__Vietnam	cuc003	T	A	G	T	C	T	T	A	C	C	T	A	T	T	T	A	C	A	A	T	G	C	G	T	G	A	C	A	T	T	A	T	A	G	A	A	T	G	T	A	A	A	A	A	G	G	T	A
ms7178_Zeugodacus_cucurbitae__Vietnam	cuc003	T	A	G	T	C	T	T	A	C	C	T	A	T	T	T	A	C	A	A	T	G	C	G	T	G	A	C	A	T	T	A	T	A	G	A	A	T	G	T	A	A	A	A	A	G	G	T	A
ms7179_Zeugodacus_cucurbitae__Vietnam	cuc003	T	A	G	T	C	T	T	A	C	C	T	A	T	T	T	A	C	A	A	T	G	C	G	T	G	A	C	A	T	T	A	T	A	G	A	A	T	G	T	A	A	A	A	A	G	G	T	A
ms7180_Zeugodacus_cucurbitae__Vietnam	cuc003	T	A	G	T	C	T	T	A	C	C	T	A	T	T	T	A	C	A	A	T	G	C	G	T	G	A	C	A	T	T	A	T	A	G	A	A	T	G	T	A	A	A	A	A	G	G	T	A
ms7181_Zeugodacus_cucurbitae__Vietnam	cuc003	T	A	G	T	C	T	T	A	C	C	T	A	T	T	T	A	C	A	A	T	G	C	G	T	G	A	C	A	T	T	A	T	A	G	A	A	T	G	T	A	A	A	A	A	G	G	T	A
ms7362_Zeugodacus_cucurbitae_FF634CL_SriLanka	cuc003	T	A	G	T	C	T	T	A	C	C	T	A	T	T	T	A	C	A	A	T	G	C	G	T	G	A	C	A	T	T	A	T	A	G	A	A	T	G	T	A	A	A	A	A	G	G	T	A
ms7366_Zeugodacus_cucurbitae_FF629CL_SriLanka	cuc003	T	A	G	T	C	T	T	A	C	C	T	A	T	T	T	A	C	A	A	T	G	C	G	T	G	A	C	A	T	T	A	T	A	G	A	A	T	G	T	A	A	A	A	A	G	G	T	A
ms7370_Zeugodacus_cucurbitae_FF629CL_SriLanka	cuc003	T	A	G	T	C	T	T	A	C	C	T	A	T	T	T	A	C	A	A	T	G	C	G	T	G	A	C	A	T	T	A	T	A	G	A	A	T	G	T	A	A	A	A	A	G	G	T	A
ms7371_Zeugodacus_cucurbitae_FF629CL_SriLanka	cuc003	T	A	G	T	C	T	T	A	C	C	T	A	T	T	T	A	C	A	A	T	G	C	G	T	G	A	C	A	T	T	A	T	A	G	A	A	T	G	T	A	A	A	A	A	G	G	T	A
ms7372_Zeugodacus_cucurbitae_FF629CL_SriLanka	cuc003	T	A	G	T	C	T	T	A	C	C	T	A	T	T	T	A	C	A	A	T	G	C	G	T	G	A	C	A	T	T	A	T	A	G	A	A	T	G	T	A	A	A	A	A	G	G	T	A
ms7389_Zeugodacus_cucurbitae_FF641CL_SriLanka	cuc003	T	A	G	T	C	T	T	A	C	C	T	A	T	T	T	A	C	A	A	T	G	C	G	T	G	A	C	A	T	T	A	T	A	G	A	A	T	G	T	A	A	A	A	A	G	G	T	A
ms7390_Zeugodacus_cucurbitae_FF640CL_SriLanka	cuc003	T	A	G	T	C	T	T	A	C	C	T	A	T	T	T	A	C	A	A	T	G	C	G	T	G	A	C	A	T	T	A	T	A	G	A	A	T	G	T	A	A	A	A	A	G	G	T	A
ms7397_Zeugodacus_cucurbitae_FF640CL_SriLanka	cuc003	T	A	G	T	C	T	T	A	C	C	T	A	T	T	T	A	C	A	A	T	G	C	G	T	G	A	C	A	T	T	A	T	A	G	A	A	T	G	T	A	A	A	A	A	G	G	T	A
ms7016_Zeugodacus_cucurbitae__Taiwan	cuc042	T	A	G	T	C	T	T	A	C	C	T	A	T	T	T	A	C	A	A	T	G	C	G	T	G	A	C	A	T	T	A	T	A	G	A	A	T	G	T	A	G	A	A	A	G	G	T	A
ms3408_Zeugodacus_cucurbitae__China	cuc043	T	A	G	T	C	T	T	A	C	C	T	A	T	T	T	A	C	A	A	C	G	C	G	T	G	A	C	A	T	T	A	T	A	G	A	A	T	G	T	A	A	A	A	A	G	G	T	A
ms7391_Zeugodacus_cucurbitae_FF640CL_SriLanka	cuc044	T	A	G	T	C	T	T	A	C	C	T	A	T	T	T	A	C	A	A	C	G	C	G	T	G	A	C	A	T	T	G	T	A	G	A	G	C	G	T	A	A	A	A	A	G	G	T	A
ms0994_Zeugodacus_cucurbitae__Thailand	cuc045	T	A	G	T	C	T	T	A	C	C	T	A	T	T	T	A	C	A	A	T	G	C	G	T	G	A	C	A	T	T	A	T	A	G	A	A	T	G	T	A	A	A	A	A	G	G	T	A
ms3770_Zeugodacus_cucurbitae__Bangladesh	cuc046	T	A	G	T	C	T	T	A	C	C	T	A	T	T	C	A	C	A	A	T	G	C	G	G	G	A	C	A	T	T	A	T	A	G	A	A	T	G	T	A	A	A	A	A	G	G	T	A
ms6425_Zeugodacus_cucurbitae__Malaysia	cuc047	T	A	G	T	C	T	T	A	C	C	T	A	T	T	T	A	C	A	A	T	G	C	G	G	G	A	C	A	T	T	A	T	A	G	A	A	T	G	T	A	A	A	A	A	G	G	T	A
ms7033_Zeugodacus_cucurbitae__Taiwan	cuc048	T	A	G	T	C	T	T	A	C	C	T	A	T	T	T	A	C	A	A	T	G	C	G	G	G	A	C	A	T	T	A	T	A	G	A	A	T	G	T	A	A	A	A	A	G	G	T	A
ms7034_Zeugodacus_cucurbitae__Taiwan	cuc048	T	A	G	T	C	T	T	A	C	C	T	A	T	T	T	A	C	A	A	T	G	C	G	G	G	A	C	A	T	T	A	T	A	G	A	A	T	G	T	A	A	A	A	A	G	G	T	A
ms7087_Zeugodacus_cucurbitae__Thailand	cuc049	T	A	G	T	C	T	T	A	C	C	T	A	T	T	T	A	C	A	A	T	G	C	G	G	G	A	C	A	T	T	A	T	A	G	A	A	T	G	T	A	A	A	A	A	G	G	T	A
ms7393_Zeugodacus_cucurbitae_FF640CL_SriLanka	cuc050	T	A	G	T	C	T	T	A	C	C	T	A	T	T	T	A	C	A	A	T	G	C	G	T	G	A	C	A	T	C	A	T	A	G	A	A	T	G	T	A	A	G	A	A	G	G	T	A
ms7378_Zeugodacus_cucurbitae_FF687CL_SriLanka	cuc050	T	A	G	T	C	T	T	A	C	C	T	A	T	T	T	A	C	A	A	T	G	C	G	T	G	A	C	A	T	C	A	T	A	G	A	A	T	G	T	A	A	G	A	A	G	G	T	A
ms7367_Zeugodacus_cucurbitae_FF629CL_SriLanka	cuc051	T	A	G	T	C	T	T	A	C	C	T	A	T	T	T	A	C	A	A	T	G	C	G	T	G	A	C	A	T	C	A	T	A	G	A	A	T	G	T	A	A	G	A	A	G	G	T	A
ms3407_Zeugodacus_cucurbitae__China	cuc052	T	A	G	T	C	T	T	A	C	C	T	A	T	T	T	A	C	A	A	T	G	C	G	T	G	A	C	A	T	T	A	T	A	G	A	A	T	G	T	A	A	G	A	A	G	G	T	A
ms4346_Zeugodacus_cucurbitae__Taiwan	cuc052	T	A	G	T	C	T	T	A	C	C	T	A	T	T	T	A	C	A	A	T	G	C	G	T	G	A	C	A	T	T	A	T	A	G	A	A	T	G	T	A	A	G	A	A	G	G	T	A
ms6386_Zeugodacus_cucurbitae__Thailand	cuc053	T	A	G	T	C	T	T	A	C	C	T	A	T	T	T	A	C	A	A	T	G	C	G	T	G	A	C	A	T	T	A	T	A	G	A	A	T	G	T	A	A	A	A	G	A	G	T	A
ms6387_Zeugodacus_cucurbitae__Thailand	cuc054	T	A	G	T	C	T	T	A	C	C	T	A	T	T	T	A	C	A	A	T	G	C	G	T	G	A	C	A	T	T	A	T	A	G	A	A	T	G	T	A	A	G	A	A	A	G	T	A
ms7113_Zeugodacus_cucurbitae__Bangladesh	cuc054	T	A	G	T	C	T	T	A	C	C	T	A	T	T	T	A	C	A	A	T	G	C	G	T	G	A	C	A	T	T	A	T	A	G	A	A	T	G	T	A	A	G	A	A	A	G	T	A
ms6388_Zeugodacus_cucurbitae__Thailand	cuc055	T	A	G	T	C	T	T	A	C	C	T	A	T	T	T	A	C	A	A	T	G	C	G	T	G	A	C	A	T	T	A	T	A	G	A	A	T	G	T	A	A	G	A	A	A	G	T	A
ms7086_Zeugodacus_cucurbitae__Thailand	cuc056	T	A	G	T	C	T	T	A	C	C	T	A	T	T	T	A	C	A	A	T	G	C	G	T	G	A	C	A	T	T	A	T	A	G	A	A	T	G	T	A	A	A	A	A	G	G	T	A
ms7182_Zeugodacus_cucurbitae__Vietnam	cuc056	T	A	G	T	C	T	T	A	C	C	T	A	T	T	T	A	C	A	A	T	G	C	G	T	G	A	C	A	T	T	A	T	A	G	A	A	T	G	T	A	A	A	A	A	G	G	T	A
ms7926_Zeugodacus_cucurbitae_FF759_China	cuc056	T	A	G	T	C	T	T	A	C	C	T	A	T	T	T	A	C	A	A	T	G	C	G	T	G	A	C	A	T	T	A	T	A	G	A	A	T	G	T	A	A	A	A	A	G	G	T	A
ms7018_Zeugodacus_cucurbitae__Taiwan	cuc057	T	A	G	T	C	T	T	A	C	C	T	A	T	T	T	A	C	A	A	T	G	C	G	T	G	A	C	A	T	T	A	T	A	G	A	A	T	G	T	A	A	A	A	A	G	G	T	A
ms7368_Zeugodacus_cucurbitae_FF629CL_SriLanka	cuc058	T	A	G	T	C	T	T	A	C	C	T	A	T	T	T	A	C	A	G	T	G	C	G	T	G	A	C	A	T	T	A	T	A	G	A	A	T	G	T	A	A	A	A	A	G	G	T	A
ms7394_Zeugodacus_cucurbitae_FF640CL_SriLanka	cuc059	T	A	G	T	C	T	T	A	C	C	T	A	T	T	T	A	C	A	A	T	G	C	G	T	G	A	C	A	T	T	A	T	A	G	A	A	T	A	T	A	A	A	A	A	G	G	T	A
ms6299_Zeugodacus_cucurbitae__Senegal	cuc060	T	A	G	T	C	T	T	A	C	C	T	A	T	T	T	A	C	A	A	T	G	C	G	T	G	G	C	A	T	T	A	T	A	G	A	A	T	G	T	A	A	A	A	A	G	G	T	A
ms0911_Zeugodacus_cucurbitae__Senegal	cuc003	T	A	G	T	C	T	T	A	C	C	T	A	T	T	T	A	C	A	A	T	G	C	G	T	G	A	C	A	T	T	A	T	A	G	A	A	T	G	T	A	A	A	A	A	G	G	T	A
ms0916_Zeugodacus_cucurbitae__USAHawaii	cuc003	T	A	G	T	C	T	T	A	C	C	T	A	T	T	T	A	C	A	A	T	G	C	G	T	G	A	C	A	T	T	A	T	A	G	A	A	T	G	T	A	A	A	A	A	G	G	T	A
ms0917_Zeugodacus_cucurbitae__USAHawaii	cuc003	T	A	G	T	C	T	T	A	C	C	T	A	T	T	T	A	C	A	A	T	G	C	G	T	G	A	C	A	T	T	A	T	A	G	A	A	T	G	T	A	A	A	A	A	G	G	T	A
ms0922_Zeugodacus_cucurbitae__USAHawaii	cuc003	T	A	G	T	C	T	T	A	C	C	T	A	T	T	T	A	C	A	A	T	G	C	G	T	G	A	C	A	T	T	A	T	A	G	A	A	T	G	T	A	A	A	A	A	G	G	T	A
ms0923_Zeugodacus_cucurbitae__USAHawaii	cuc003	T	A	G	T	C	T	T	A	C	C	T	A	T	T	T	A	C	A	A	T	G	C	G	T	G	A	C	A	T	T	A	T	A	G	A	A	T	G	T	A	A	A	A	A	G	G	T	A
ms0957_Zeugodacus_cucurbitae__USAHawaii	cuc003	T	A	G	T	C	T	T	A	C	C	T	A	T	T	T	A	C	A	A	T	G	C	G	T	G	A	C	A	T	T	A	T	A	G	A	A	T	G	T	A	A	A	A	A	G	G	T	A
ms0958_Zeugodacus_cucurbitae__USAHawaii	cuc003	T	A	G	T	C	T	T	A	C	C	T	A	T	T	T	A	C	A	A	T	G	C	G	T	G	A	C	A	T	T	A	T	A	G	A	A	T	G	T	A	A	A	A	A	G	G	T	A
ms0961_Zeugodacus_cucurbitae__USAHawaii	cuc003	T	A	G	T	C	T	T	A	C	C	T	A	T	T	T	A	C	A	A	T	G	C	G	T	G	A	C	A	T	T	A	T	A	G	A	A	T	G	T	A	A	A	A	A	G	G	T	A
ms0962_Zeugodacus_cucurbitae__USAHawaii	cuc003	T	A	G	T	C	T	T	A	C	C	T	A	T	T	T	A	C	A	A	T	G	C	G	T	G	A	C	A	T	T	A	T	A	G	A	A	T	G	T	A	A	A	A	A	G	G	T	A
ms0983_Zeugodacus_cucurbitae__Laos	cuc003	T	A	G	T	C	T	T	A	C	C	T	A	T	T	T	A	C	A	A	T	G	C	G	T	G	A	C	A	T	T	A	T	A	G	A	A	T	G	T	A	A	A	A	A	G	G	T	A
ms0984_Zeugodacus_cucurbitae__Laos	cuc003	T	A	G	T	C	T	T	A	C	C	T	A	T	T	T	A	C	A	A	T	G	C	G	T	G	A	C	A	T	T	A	T	A	G	A	A	T	G	T	A	A	A	A	A	G	G	T	A
ms0985_Zeugodacus_cucurbitae__Laos	cuc003	T	A	G	T	C	T	T	A	C	C	T	A	T	T	T	A	C	A	A	T	G	C	G	T	G	A	C	A	T	T	A	T	A	G	A	A	T	G	T	A	A	A	A	A	G	G	T	A
ms0988_Zeugodacus_cucurbitae__Cambodia	cuc003	T	A	G	T	C	T	T	A	C	C	T	A	T	T	T	A	C	A	A	T	G	C	G	T	G	A	C	A	T	T	A	T	A	G	A	A	T	G	T	A	A	A	A	A	G	G	T	A
ms0989_Zeugodacus_cucurbitae__Cambodia	cuc003	T	A	G	T	C	T	T	A	C	C	T	A	T	T	T	A	C	A	A	T	G	C	G	T	G	A	C	A	T	T	A	T	A	G	A	A	T	G	T	A	A	A	A	A	G	G	T	A
ms0990_Zeugodacus_cucurbitae__Cambodia	cuc003	T	A	G	T	C	T	T	A	C	C	T	A	T	T	T	A	C	A	A	T	G	C	G	T	G	A	C	A	T	T	A	T	A	G	A	A	T	G	T	A	A	A	A	A	G	G	T	A
ms0991_Zeugodacus_cucurbitae__Cambodia	cuc003	T	A	G	T	C	T	T	A	C	C	T	A	T	T	T	A	C	A	A	T	G	C	G	T	G	A	C	A	T	T	A	T	A	G	A	A	T	G	T	A	A	A	A	A	G	G	T	A
ms0993_Zeugodacus_cucurbitae__Cambodia	cuc003	T	A	G	T	C	T	T	A	C	C	T	A	T	T	T	A	C	A	A	T	G	C	G	T	G	A	C	A	T	T	A	T	A	G	A	A	T	G	T	A	A	A	A	A	G	G	T	A
ms0996_Zeugodacus_cucurbitae__Thailand	cuc003	T	A	G	T	C	T	T	A	C	C	T	A	T	T	T	A	C	A	A	T	G	C	G	T	G	A	C	A	T	T	A	T	A	G	A	A	T	G	T	A	A	A	A	A	G	G	T	A
ms0998_Zeugodacus_cucurbitae__Thailand	cuc003	T	A	G	T	C	T	T	A	C	C	T	A	T	T	T	A	C	A	A	T	G	C	G	T	G	A	C	A	T	T	A	T	A	G	A	A	T	G	T	A	A	A	A	A	G	G	T	A
ms0999_Zeugodacus_cucurbitae__Thailand	cuc003	T	A	G	T	C	T	T	A	C	C	T	A	T	T	T	A	C	A	A	T	G	C	G	T	G	A	C	A	T	T	A	T	A	G	A	A	T	G	T	A	A	A	A	A	G	G	T	A
ms1000_Zeugodacus_cucurbitae__Thailand	cuc003	T	A	G	T	C	T	T	A	C	C	T	A	T	T	T	A	C	A	A	T	G	C	G	T	G	A	C	A	T	T	A	T	A	G	A	A	T	G	T	A	A	A	A	A	G	G	T	A
ms1125_Zeugodacus_cucurbitae__USAHawaii	cuc003	T	A	G	T	C	T	T	A	C	C	T	A	T	T	T	A	C	A	A	T	G	C	G	T	G	A	C	A	T	T	A	T	A	G	A	A	T	G	T	A	A	A	A	A	G	G	T	A
ms1126_Zeugodacus_cucurbitae__USAHawaii	cuc003	T	A	G	T	C	T	T	A	C	C	T	A	T	T	T	A	C	A	A	T	G	C	G	T	G	A	C	A	T	T	A	T	A	G	A	A	T	G	T	A	A	A	A	A	G	G	T	A
ms1393_Zeugodacus_cucurbitae__Japan	cuc003	T	A	G	T	C	T	T	A	C	C	T	A	T	T	T	A	C	A	A	T	G	C	G	T	G	A	C	A	T	T	A	T	A	G	A	A	T	G	T	A	A	A	A	A	G	G	T	A
ms1394_Zeugodacus_cucurbitae__Japan	cuc003	T	A	G	T	C	T	T	A	C	C	T	A	T	T	T	A	C	A	A	T	G	C	G	T	G	A	C	A	T	T	A	T	A	G	A	A	T	G	T	A	A	A	A	A	G	G	T	A
ms1396_Zeugodacus_cucurbitae__Malaysia	cuc003	T	A	G	T	C	T	T	A	C	C	T	A	T	T	T	A	C	A	A	T	G	C	G	T	G	A	C	A	T	T	A	T	A	G	A	A	T	G	T	A	A	A	A	A	G	G	T	A
ms1397_Zeugodacus_cucurbitae__Malaysia	cuc003	T	A	G	T	C	T	T	A	C	C	T	A	T	T	T	A	C	A	A	T	G	C	G	T	G	A	C	A	T	T	A	T	A	G	A	A	T	G	T	A	A	A	A	A	G	G	T	A
ms1399_Zeugodacus_cucurbitae__Malaysia	cuc003	T	A	G	T	C	T	T	A	C	C	T	A	T	T	T	A	C	A	A	T	G	C	G	T	G	A	C	A	T	T	A	T	A	G	A	A	T	G	T	A	A	A	A	A	G	G	T	A
ms1493_Zeugodacus_cucurbitae__MarianaIslands	cuc003	T	A	G	T	C	T	T	A	C	C	T	A	T	T	T	A	C	A	A	T	G	C	G	T	G	A	C	A	T	T	A	T	A	G	A	A	T	G	T	A	A	A	A	A	G	G	T	A
ms1494_Zeugodacus_cucurbitae__MarianaIslands	cuc003	T	A	G	T	C	T	T	A	C	C	T	A	T	T	T	A	C	A	A	T	G	C	G	T	G	A	C	A	T	T	A	T	A	G	A	A	T	G	T	A	A	A	A	A	G	G	T	A
ms1495_Zeugodacus_cucurbitae__MarianaIslands	cuc003	T	A	G	T	C	T	T	A	C	C	T	A	T	T	T	A	C	A	A	T	G	C	G	T	G	A	C	A	T	T	A	T	A	G	A	A	T	G	T	A	A	A	A	A	G	G	T	A
ms1496_Zeugodacus_cucurbitae__MarianaIslands	cuc003	T	A	G	T	C	T	T	A	C	C	T	A	T	T	T	A	C	A	A	T	G	C	G	T	G	A	C	A	T	T	A	T	A	G	A	A	T	G	T	A	A	A	A	A	G	G	T	A
ms1533_Zeugodacus_cucurbitae__China	cuc003	T	A	G	T	C	T	T	A	C	C	T	A	T	T	T	A	C	A	A	T	G	C	G	T	G	A	C	A	T	T	A	T	A	G	A	A	T	G	T	A	A	A	A	A	G	G	T	A
ms1967_Zeugodacus_cucurbitae__Philippines	cuc003	T	A	G	T	C	T	T	A	C	C	T	A	T	T	T	A	C	A	A	T	G	C	G	T	G	A	C	A	T	T	A	T	A	G	A	A	T	G	T	A	A	A	A	A	G	G	T	A
ms1968_Zeugodacus_cucurbitae__Philippines	cuc003	T	A	G	T	C	T	T	A	C	C	T	A	T	T	T	A	C	A	A	T	G	C	G	T	G	A	C	A	T	T	A	T	A	G	A	A	T	G	T	A	A	A	A	A	G	G	T	A
ms1969_Zeugodacus_cucurbitae__Philippines	cuc003	T	A	G	T	C	T	T	A	C	C	T	A	T	T	T	A	C	A	A	T	G	C	G	T	G	A	C	A	T	T	A	T	A	G	A	A	T	G	T	A	A	A	A	A	G	G	T	A
ms1970_Zeugodacus_cucurbitae__Philippines	cuc003	T	A	G	T	C	T	T	A	C	C	T	A	T	T	T	A	C	A	A	T	G	C	G	T	G	A	C	A	T	T	A	T	A	G	A	A	T	G	T	A	A	A	A	A	G	G	T	A
ms1971_Zeugodacus_cucurbitae__Philippines	cuc003	T	A	G	T	C	T	T	A	C	C	T	A	T	T	T	A	C	A	A	T	G	C	G	T	G	A	C	A	T	T	A	T	A	G	A	A	T	G	T	A	A	A	A	A	G	G	T	A
ms1972_Zeugodacus_cucurbitae__Philippines	cuc003	T	A	G	T	C	T	T	A	C	C	T	A	T	T	T	A	C	A	A	T	G	C	G	T	G	A	C	A	T	T	A	T	A	G	A	A	T	G	T	A	A	A	A	A	G	G	T	A
ms3406_Zeugodacus_cucurbitae__China	cuc003	T	A	G	T	C	T	T	A	C	C	T	A	T	T	T	A	C	A	A	T	G	C	G	T	G	A	C	A	T	T	A	T	A	G	A	A	T	G	T	A	A	A	A	A	G	G	T	A
ms3410_Zeugodacus_cucurbitae__China	cuc003	T	A	G	T	C	T	T	A	C	C	T	A	T	T	T	A	C	A	A	T	G	C	G	T	G	A	C	A	T	T	A	T	A	G	A	A	T	G	T	A	A	A	A	A	G	G	T	A
ms3468_Zeugodacus_cucurbitae__Tanzania	cuc003	T	A	G	T	C	T	T	A	C	C	T	A	T	T	T	A	C	A	A	T	G	C	G	T	G	A	C	A	T	T	A	T	A	G	A	A	T	G	T	A	A	A	A	A	G	G	T	A
ms3469_Zeugodacus_cucurbitae__Tanzania	cuc003	T	A	G	T	C	T	T	A	C	C	T	A	T	T	T	A	C	A	A	T	G	C	G	T	G	A	C	A	T	T	A	T	A	G	A	A	T	G	T	A	A	A	A	A	G	G	T	A
ms3715_Zeugodacus_cucurbitae__USAHawaii	cuc003	T	A	G	T	C	T	T	A	C	C	T	A	T	T	T	A	C	A	A	T	G	C	G	T	G	A	C	A	T	T	A	T	A	G	A	A	T	G	T	A	A	A	A	A	G	G	T	A
ms3823_Zeugodacus_cucurbitae__Bangladesh	cuc003	T	A	G	T	C	T	T	A	C	C	T	A	T	T	T	A	C	A	A	T	G	C	G	T	G	A	C	A	T	T	A	T	A	G	A	A	T	G	T	A	A	A	A	A	G	G	T	A
ms4348_Zeugodacus_cucurbitae__Taiwan	cuc003	T	A	G	T	C	T	T	A	C	C	T	A	T	T	T	A	C	A	A	T	G	C	G	T	G	A	C	A	T	T	A	T	A	G	A	A	T	G	T	A	A	A	A	A	G	G	T	A
ms4349_Zeugodacus_cucurbitae__Taiwan	cuc003	T	A	G	T	C	T	T	A	C	C	T	A	T	T	T	A	C	A	A	T	G	C	G	T	G	A	C	A	T	T	A	T	A	G	A	A	T	G	T	A	A	A	A	A	G	G	T	A
ms4353_Zeugodacus_cucurbitae__Taiwan	cuc003	T	A	G	T	C	T	T	A	C	C	T	A	T	T	T	A	C	A	A	T	G	C	G	T	G	A	C	A	T	T	A	T	A	G	A	A	T	G	T	A	A	A	A	A	G	G	T	A
ms4416_Zeugodacus_cucurbitae__Vietnam	cuc003	T	A	G	T	C	T	T	A	C	C	T	A	T	T	T	A	C	A	A	T	G	C	G	T	G	A	C	A	T	T	A	T	A	G	A	A	T	G	T	A	A	A	A	A	G	G	T	A
ms4712_Zeugodacus_cucurbitae__Philippines	cuc003	T	A	G	T	C	T	T	A	C	C	T	A	T	T	T	A	C	A	A	T	G	C	G	T	G	A	C	A	T	T	A	T	A	G	A	A	T	G	T	A	A	A	A	A	G	G	T	A
ms6101_Zeugodacus_cucurbitae__Vietnam	cuc003	T	A	G	T	C	T	T	A	C	C	T	A	T	T	T	A	C	A	A	T	G	C	G	T	G	A	C	A	T	T	A	T	A	G	A	A	T	G	T	A	A	A	A	A	G	G	T	A
ms6102_Zeugodacus_cucurbitae__Vietnam	cuc003	T	A	G	T	C	T	T	A	C	C	T	A	T	T	T	A	C	A	A	T	G	C	G	T	G	A	C	A	T	T	A	T	A	G	A	A	T	G	T	A	A	A	A	A	G	G	T	A
ms6157_Zeugodacus_cucurbitae__Vietnam	cuc003	T	A	G	T	C	T	T	A	C	C	T	A	T	T	T	A	C	A	A	T	G	C	G	T	G	A	C	A	T	T	A	T	A	G	A	A	T	G	T	A	A	A	A	A	G	G	T	A
ms7385_Zeugodacus_cucurbitae_FF667CL_SriLanka	cuc003	T	A	G	T	C	T	T	A	C	C	T	A	T	T	T	A	C	A	A	T	G	C	G	T	G	A	C	A	T	T	A	T	A	G	A	A	T	G	T	A	A	A	A	A	G	G	T	A
ms7647_Zeugodacus_cucurbitae__Vietnam	cuc003	T	A	G	T	C	T	T	A	C	C	T	A	T	T	T	A	C	A	A	T	G	C	G	T	G	A	C	A	T	T	A	T	A	G	A	A	T	G	T	A	A	A	A	A	G	G	T	A
ms7925_Zeugodacus_cucurbitae_FF759_China	cuc003	T	A	G	T	C	T	T	A	C	C	T	A	T	T	T	A	C	A	A	T	G	C	G	T	G	A	C	A	T	T	A	T	A	G	A	A	T	G	T	A	A	A	A	A	G	G	T	A
ms0987_Zeugodacus_cucurbitae__Cambodia	cuc061	T	A	G	T	C	T	T	A	C	C	T	A	T	T	T	A	C	A	A	T	G	C	G	T	G	A	C	A	T	T	A	T	A	G	A	A	T	G	T	A	A	A	A	A	G	G	T	A
ms0986_Zeugodacus_cucurbitae__Laos	cuc062	T	A	G	T	C	T	T	A	C	C	T	A	T	T	T	A	C	A	A	T	G	C	G	T	G	A	C	A	T	T	A	T	A	G	G	A	T	G	T	A	A	A	A	A	G	G	T	A
ms3716_Zeugodacus_cucurbitae__USAHawaii	cuc063	T	A	G	T	C	T	T	A	C	C	T	A	T	T	T	A	C	A	A	T	G	C	T	T	G	A	C	A	T	T	A	T	A	G	A	A	T	G	T	A	A	A	A	A	G	G	T	A
ms3405_Zeugodacus_cucurbitae__Thailand	cuc064	T	A	G	T	C	T	T	A	C	C	T	A	T	T	T	A	C	A	A	T	G	C	G	T	G	A	C	A	T	T	A	T	A	G	A	A	T	G	T	A	A	A	A	A	G	G	T	A
ms6440_Zeugodacus_cucurbitae__Thailand	cuc003	T	A	G	T	C	T	T	A	C	C	T	A	T	T	T	A	C	A	A	T	G	C	G	T	G	A	C	A	T	T	A	T	A	G	A	A	T	G	T	A	A	A	A	A	G	G	T	A
ms1398_Zeugodacus_cucurbitae__Malaysia	cuc065	T	A	G	T	T	T	T	A	C	C	T	A	T	T	T	A	C	A	A	T	G	C	G	T	G	A	C	A	T	T	A	T	A	G	A	A	T	G	T	A	A	A	A	A	G	G	T	A
ms3411_Zeugodacus_cucurbitae__China	cuc065	T	A	G	T	T	T	T	A	C	C	T	A	T	T	T	A	C	A	A	T	G	C	G	T	G	A	C	A	T	T	A	T	A	G	A	A	T	G	T	A	A	A	A	A	G	G	T	A
ms6117_Zeugodacus_cucurbitae__Vietnam	cuc066	T	A	G	T	C	T	T	A	C	C	T	A	T	T	T	A	C	G	A	T	G	C	G	T	G	A	C	A	T	T	A	T	A	G	A	A	T	G	T	A	A	A	A	A	G	G	T	A
ms4350_Zeugodacus_cucurbitae__Taiwan	cuc067	T	A	G	T	C	T	T	A	C	C	T	A	T	T	T	A	C	A	A	T	G	C	G	T	G	A	C	A	T	T	A	T	A	G	A	A	T	G	T	A	A	A	A	A	G	G	C	A
ms3467_Zeugodacus_cucurbitae__Tanzania	cuc068	T	A	G	T	C	T	T	A	C	C	T	A	T	T	T	A	C	A	A	T	G	C	G	T	G	A	C	G	T	T	A	T	A	G	A	A	T	G	T	A	A	A	A	A	G	G	T	A
ms0995_Zeugodacus_cucurbitae__Thailand	cuc069	T	A	G	T	C	T	T	A	C	C	T	A	T	T	T	A	C	A	A	T	G	C	G	T	G	A	C	A	T	T	A	T	A	G	A	A	T	G	T	G	A	A	A	A	G	G	T	A
ms0997_Zeugodacus_cucurbitae__Thailand	cuc070	T	A	G	T	C	T	T	A	C	C	T	A	T	T	T	A	C	A	A	T	G	C	G	T	G	A	C	A	T	T	A	T	A	G	A	A	T	G	T	A	A	A	A	A	G	G	T	A
ms0992_Zeugodacus_cucurbitae__Cambodia	cuc071	T	A	G	T	C	T	T	A	C	C	T	A	T	T	T	A	C	A	A	T	G	C	G	T	G	A	C	A	T	T	A	C	A	G	A	A	T	G	T	A	A	A	A	A	G	G	T	A
ms4351_Zeugodacus_cucurbitae__Taiwan	cuc072	T	A	G	T	C	T	T	A	C	C	T	A	T	T	T	A	C	A	A	T	G	C	G	T	G	A	C	A	T	T	A	T	A	G	A	A	T	G	T	A	A	A	A	A	G	G	T	A
ms7206_Zeugodacus_cucurbitae__Vietnam	cuc073	T	A	G	T	C	T	T	A	C	C	T	A	T	T	T	A	C	A	A	T	G	C	G	G	G	A	C	A	T	T	A	T	A	G	A	A	T	G	T	A	A	A	A	A	G	G	T	A
ms0910_Zeugodacus_cucurbitae__Senegal	cuc074	T	A	G	T	C	T	T	A	C	C	T	A	T	T	T	A	C	A	A	T	G	C	G	T	G	A	C	A	T	T	A	T	A	G	A	A	T	G	T	A	A	A	A	A	G	G	T	A
ms4417_Zeugodacus_cucurbitae__Vietnam	cuc075	T	A	G	T	C	T	T	A	C	C	T	A	T	T	T	A	C	A	A	T	G	T	G	T	G	A	C	A	T	T	A	T	A	G	A	A	T	G	T	A	A	A	A	A	G	G	T	A
ms6116_Zeugodacus_cucurbitae__Vietnam	cuc076	T	A	G	T	C	T	T	A	C	C	T	A	T	T	T	A	C	A	A	T	G	C	G	T	G	A	C	A	T	T	A	T	A	G	A	A	T	G	T	A	A	A	G	A	G	G	T	A
ms6695_Zeugodacus_cucurbitae__China	cuc077	T	A	G	T	C	T	T	A	C	C	T	A	T	T	T	A	T	A	A	T	G	C	G	T	G	A	C	A	T	T	A	T	A	G	A	A	T	G	T	A	A	A	A	A	G	G	T	A
[truncated: 18 more columns]

## Sheet: Z_cucurbitae_uniques
Haplotype	18	33	36	57	60	61	66	102	117	120	138	156	186	189	198	201	220	240	243	249	264	265	271	279	303	306	307	321	322	348	372	391	426	430	432	456	468	474	478	496	546	552	558	564	597	607	609	615	618
cuc001	T	G	G	T	C	T	T	A	C	C	T	A	T	T	T	A	C	A	A	T	G	C	G	T	A	A	C	A	T	T	A	T	A	G	A	A	T	G	T	A	A	A	A	A	G	G	T	A	T
cuc002	T	A	G	T	C	T	T	A	C	C	T	A	T	T	T	A	C	A	A	T	G	C	G	T	G	A	C	A	T	T	A	T	A	G	A	A	C	G	T	A	A	A	A	A	G	G	T	A	T
cuc003	T	A	G	T	C	T	T	A	C	C	T	A	T	T	T	A	C	A	A	T	G	C	G	T	G	A	C	A	T	T	A	T	A	G	A	A	T	G	T	A	A	A	A	A	G	G	T	A	T
cuc004	T	A	G	T	C	T	T	A	C	C	T	A	T	C	T	A	C	A	A	T	G	C	G	T	G	A	C	A	T	T	A	T	A	G	A	A	T	G	T	A	A	A	A	A	G	G	T	A	T
cuc005	T	A	G	T	C	T	T	A	C	C	T	A	T	T	T	A	C	A	A	T	G	C	G	T	G	A	C	A	T	T	A	T	G	G	A	A	T	G	T	A	A	A	A	A	G	G	T	A	T
cuc006	T	A	A	T	C	T	T	A	C	C	T	A	T	T	T	A	C	A	A	T	G	C	G	T	G	A	C	A	T	T	A	T	G	G	A	A	T	G	T	A	A	A	A	A	G	G	T	A	T
cuc007	T	A	G	T	C	T	T	G	C	C	T	A	T	T	T	A	C	A	A	T	G	C	G	T	G	A	C	A	T	T	A	T	A	G	A	A	T	G	T	A	A	A	A	A	G	G	T	A	T
cuc008	T	A	G	T	C	C	T	A	C	C	T	A	T	T	T	A	C	A	A	T	G	C	G	T	G	A	T	A	T	T	A	T	A	G	A	A	T	G	T	A	A	A	A	A	G	G	T	A	T
cuc009	T	A	G	T	C	T	T	A	C	C	T	A	T	T	T	A	C	A	A	T	G	C	G	T	G	A	T	A	T	T	A	T	A	G	A	A	T	G	T	A	A	A	A	A	G	G	T	A	T
cuc010	T	A	G	T	C	T	T	A	C	C	T	G	T	T	T	A	C	A	A	T	G	C	G	T	G	A	T	A	T	T	A	T	A	G	A	A	T	G	T	A	A	A	A	A	G	G	T	A	T
cuc011	T	A	G	T	C	T	T	A	T	C	T	A	T	T	T	A	C	A	A	T	G	C	G	T	G	A	C	A	T	T	A	T	A	G	A	A	T	G	T	A	A	A	A	A	G	G	T	A	T
cuc012	T	A	G	T	C	T	T	A	C	C	T	A	T	T	T	A	C	A	A	T	G	C	G	T	G	A	C	A	T	T	A	T	A	G	A	A	T	G	C	A	A	A	A	A	G	G	T	A	T
cuc013	T	A	G	T	C	T	T	A	C	C	T	A	T	T	T	A	C	A	A	T	G	C	G	T	G	A	C	A	T	T	A	T	A	G	A	A	T	G	T	A	A	A	A	A	G	G	T	A	T
cuc014	T	A	G	T	C	T	T	A	C	C	T	A	T	T	T	A	C	A	A	T	G	C	G	T	G	A	C	A	T	T	A	T	A	G	A	A	T	G	T	A	A	A	A	A	G	A	T	A	T
cuc015	T	A	G	T	C	T	T	A	C	C	T	A	T	T	T	A	C	A	A	T	G	C	G	T	G	A	C	A	T	T	A	T	A	G	A	A	T	G	T	A	A	A	A	A	G	G	T	A	T
cuc016	T	A	G	T	C	T	C	A	C	C	T	A	T	T	T	A	C	A	A	T	G	C	G	T	G	A	C	A	T	T	A	T	A	G	A	A	T	G	T	A	A	A	A	A	G	G	T	A	T
cuc017	T	A	G	T	C	T	T	A	C	C	T	A	T	T	T	A	C	A	A	T	G	C	G	T	G	A	C	A	T	T	A	T	A	G	A	A	T	G	T	A	A	A	A	A	G	G	T	A	T
cuc018	T	A	G	T	C	T	T	A	C	C	T	A	T	T	T	A	C	A	A	T	G	C	G	T	G	A	C	A	T	T	A	T	A	G	A	A	T	G	T	A	A	A	A	A	G	G	T	A	T
cuc019	T	A	G	T	C	T	T	A	C	C	T	A	T	T	T	A	C	A	A	T	G	C	G	T	A	A	C	A	C	T	A	T	A	G	A	A	T	G	T	A	A	A	A	A	G	G	T	A	T
cuc020	T	A	G	T	C	T	T	A	C	C	T	A	T	T	T	A	C	A	A	T	G	C	G	T	G	A	C	A	C	T	A	T	A	G	A	A	T	G	T	A	A	A	A	A	G	G	T	A	T
cuc021	T	A	A	T	C	T	T	A	C	C	T	A	T	T	T	A	C	A	A	T	G	C	G	T	A	A	C	A	T	T	A	T	A	G	A	A	T	G	T	A	A	A	A	A	G	G	T	A	T
cuc022	T	A	A	T	C	T	T	A	C	C	T	A	T	T	T	A	C	A	A	T	G	C	G	T	G	A	C	A	T	T	A	T	A	G	A	A	T	G	T	A	A	A	A	A	G	G	T	A	T
cuc023	T	A	A	T	C	T	T	A	C	C	T	A	T	T	T	A	C	A	A	T	G	C	G	T	G	A	C	A	T	T	A	T	A	A	A	A	T	G	T	A	A	A	A	A	G	G	T	A	T
cuc024	T	A	A	T	C	T	T	A	C	C	T	A	T	T	T	A	C	A	A	T	G	C	G	T	G	A	C	A	T	T	A	T	A	G	G	A	T	G	T	A	A	A	A	A	G	G	T	A	T
cuc025	T	A	A	T	C	T	T	A	C	C	T	A	T	T	T	A	C	A	A	T	G	T	G	T	G	A	C	A	T	T	A	T	A	G	A	A	T	G	T	A	A	A	A	A	G	G	T	A	T
cuc026	T	A	A	T	C	T	T	A	C	C	T	A	T	T	T	A	C	A	A	T	G	C	G	T	G	A	C	A	T	T	A	T	A	G	A	A	T	G	T	A	A	A	A	A	G	G	T	T	T
cuc027	T	A	A	T	C	T	T	A	C	C	T	A	C	T	T	A	C	A	A	T	G	C	G	T	G	A	C	A	T	T	A	T	A	G	A	A	C	G	T	A	A	A	A	A	G	G	T	A	T
cuc028	T	A	A	T	C	T	T	A	C	C	T	A	T	T	T	A	C	A	A	T	G	C	G	T	G	A	C	A	T	T	A	T	A	G	A	A	C	G	T	A	A	A	A	A	G	G	T	A	T
cuc029	T	A	A	T	C	T	T	A	C	C	T	A	T	T	T	A	C	A	A	T	G	C	G	T	G	A	C	A	T	T	A	T	A	G	A	A	C	G	T	A	A	A	A	A	G	G	T	A	T
cuc030	T	A	A	T	C	T	T	A	C	C	T	A	T	T	T	A	C	A	A	T	G	C	G	T	G	A	C	A	T	T	A	T	A	G	A	A	T	G	T	A	A	A	A	A	G	G	T	A	T
cuc031	T	A	A	T	C	T	T	A	C	C	G	A	T	T	T	A	C	A	A	T	G	C	G	T	G	A	C	A	T	T	A	T	A	G	A	A	T	G	T	A	A	A	A	A	G	G	T	A	T
cuc032	T	A	A	G	C	T	T	A	C	C	T	A	T	T	T	A	C	A	A	T	G	C	G	T	G	A	C	A	C	T	A	T	A	G	A	A	T	G	T	A	A	A	A	A	G	G	T	A	T
cuc033	T	A	A	T	C	T	T	A	C	T	T	A	T	T	T	A	C	A	A	T	G	C	G	T	G	A	C	A	T	T	A	T	A	G	A	A	T	G	T	A	A	A	A	A	G	G	T	A	T
cuc034	T	A	A	T	C	T	T	A	C	C	T	A	T	T	T	A	C	A	A	T	G	C	G	T	G	A	C	A	T	T	A	T	A	G	A	A	T	G	T	A	A	A	A	A	G	G	T	A	T
cuc035	T	A	A	T	C	T	T	A	C	C	T	A	T	T	T	G	C	A	A	T	G	C	G	T	G	A	C	A	T	T	A	T	A	G	A	A	T	G	T	A	A	A	A	A	G	G	T	A	T
cuc036	T	A	G	T	C	T	T	A	C	C	T	A	T	T	T	A	C	A	A	T	G	C	G	T	A	A	C	A	T	T	A	T	A	G	A	A	T	G	T	A	A	A	A	A	G	G	T	A	T
cuc037	T	A	G	T	C	T	T	A	C	C	T	A	T	T	T	A	C	A	A	T	G	C	G	T	A	A	C	A	T	T	A	T	A	G	A	A	T	G	T	A	A	A	A	A	G	G	T	A	T
cuc038	T	A	G	T	C	T	T	A	C	C	T	A	T	T	T	A	C	A	A	T	G	C	G	T	G	A	C	A	T	T	A	T	A	G	A	A	T	G	T	A	A	A	A	A	G	G	T	A	T
cuc039	T	A	G	T	C	T	T	A	C	C	T	A	T	T	T	A	T	A	A	T	G	C	G	T	G	A	C	A	T	T	A	T	A	G	A	A	C	G	T	A	A	A	A	A	G	G	T	A	C
cuc040	T	A	G	T	C	T	T	A	C	C	T	A	T	T	T	A	C	A	A	T	A	C	G	T	G	A	C	A	T	T	A	T	A	G	A	A	T	G	T	A	A	A	A	A	G	G	T	A	T
cuc041	C	A	G	T	C	T	T	A	C	C	T	A	T	T	T	A	C	A	A	T	G	C	G	T	G	A	C	A	T	T	A	T	A	G	A	A	T	G	T	A	A	A	A	A	G	G	T	A	T
cuc042	T	A	G	T	C	T	T	A	C	C	T	A	T	T	T	A	C	A	A	T	G	C	G	T	G	A	C	A	T	T	A	T	A	G	A	A	T	G	T	A	G	A	A	A	G	G	T	A	T
cuc043	T	A	G	T	C	T	T	A	C	C	T	A	T	T	T	A	C	A	A	C	G	C	G	T	G	A	C	A	T	T	A	T	A	G	A	A	T	G	T	A	A	A	A	A	G	G	T	A	T
cuc044	T	A	G	T	C	T	T	A	C	C	T	A	T	T	T	A	C	A	A	C	G	C	G	T	G	A	C	A	T	T	G	T	A	G	A	G	C	G	T	A	A	A	A	A	G	G	T	A	T
cuc045	T	A	G	T	C	T	T	A	C	C	T	A	T	T	T	A	C	A	A	T	G	C	G	T	G	A	C	A	T	T	A	T	A	G	A	A	T	G	T	A	A	A	A	A	G	G	T	A	T
cuc046	T	A	G	T	C	T	T	A	C	C	T	A	T	T	C	A	C	A	A	T	G	C	G	G	G	A	C	A	T	T	A	T	A	G	A	A	T	G	T	A	A	A	A	A	G	G	T	A	T
cuc047	T	A	G	T	C	T	T	A	C	C	T	A	T	T	T	A	C	A	A	T	G	C	G	G	G	A	C	A	T	T	A	T	A	G	A	A	T	G	T	A	A	A	A	A	G	G	T	A	T
cuc048	T	A	G	T	C	T	T	A	C	C	T	A	T	T	T	A	C	A	A	T	G	C	G	G	G	A	C	A	T	T	A	T	A	G	A	A	T	G	T	A	A	A	A	A	G	G	T	A	T
cuc049	T	A	G	T	C	T	T	A	C	C	T	A	T	T	T	A	C	A	A	T	G	C	G	G	G	A	C	A	T	T	A	T	A	G	A	A	T	G	T	A	A	A	A	A	G	G	T	A	T
cuc050	T	A	G	T	C	T	T	A	C	C	T	A	T	T	T	A	C	A	A	T	G	C	G	T	G	A	C	A	T	C	A	T	A	G	A	A	T	G	T	A	A	G	A	A	G	G	T	A	T
cuc051	T	A	G	T	C	T	T	A	C	C	T	A	T	T	T	A	C	A	A	T	G	C	G	T	G	A	C	A	T	C	A	T	A	G	A	A	T	G	T	A	A	G	A	A	G	G	T	A	T
cuc052	T	A	G	T	C	T	T	A	C	C	T	A	T	T	T	A	C	A	A	T	G	C	G	T	G	A	C	A	T	T	A	T	A	G	A	A	T	G	T	A	A	G	A	A	G	G	T	A	T
cuc053	T	A	G	T	C	T	T	A	C	C	T	A	T	T	T	A	C	A	A	T	G	C	G	T	G	A	C	A	T	T	A	T	A	G	A	A	T	G	T	A	A	A	A	G	A	G	T	A	T
cuc054	T	A	G	T	C	T	T	A	C	C	T	A	T	T	T	A	C	A	A	T	G	C	G	T	G	A	C	A	T	T	A	T	A	G	A	A	T	G	T	A	A	G	A	A	A	G	T	A	T
cuc055	T	A	G	T	C	T	T	A	C	C	T	A	T	T	T	A	C	A	A	T	G	C	G	T	G	A	C	A	T	T	A	T	A	G	A	A	T	G	T	A	A	G	A	A	A	G	T	A	T
cuc056	T	A	G	T	C	T	T	A	C	C	T	A	T	T	T	A	C	A	A	T	G	C	G	T	G	A	C	A	T	T	A	T	A	G	A	A	T	G	T	A	A	A	A	A	G	G	T	A	T
cuc057	T	A	G	T	C	T	T	A	C	C	T	A	T	T	T	A	C	A	A	T	G	C	G	T	G	A	C	A	T	T	A	T	A	G	A	A	T	G	T	A	A	A	A	A	G	G	T	A	T
cuc058	T	A	G	T	C	T	T	A	C	C	T	A	T	T	T	A	C	A	G	T	G	C	G	T	G	A	C	A	T	T	A	T	A	G	A	A	T	G	T	A	A	A	A	A	G	G	T	A	T
cuc059	T	A	G	T	C	T	T	A	C	C	T	A	T	T	T	A	C	A	A	T	G	C	G	T	G	A	C	A	T	T	A	T	A	G	A	A	T	A	T	A	A	A	A	A	G	G	T	A	T
cuc060	T	A	G	T	C	T	T	A	C	C	T	A	T	T	T	A	C	A	A	T	G	C	G	T	G	G	C	A	T	T	A	T	A	G	A	A	T	G	T	A	A	A	A	A	G	G	T	A	T
cuc061	T	A	G	T	C	T	T	A	C	C	T	A	T	T	T	A	C	A	A	T	G	C	G	T	G	A	C	A	T	T	A	T	A	G	A	A	T	G	T	A	A	A	A	A	G	G	T	A	T
cuc062	T	A	G	T	C	T	T	A	C	C	T	A	T	T	T	A	C	A	A	T	G	C	G	T	G	A	C	A	T	T	A	T	A	G	G	A	T	G	T	A	A	A	A	A	G	G	T	A	T
cuc063	T	A	G	T	C	T	T	A	C	C	T	A	T	T	T	A	C	A	A	T	G	C	T	T	G	A	C	A	T	T	A	T	A	G	A	A	T	G	T	A	A	A	A	A	G	G	T	A	T
cuc064	T	A	G	T	C	T	T	A	C	C	T	A	T	T	T	A	C	A	A	T	G	C	G	T	G	A	C	A	T	T	A	T	A	G	A	A	T	G	T	A	A	A	A	A	G	G	T	A	T
cuc065	T	A	G	T	T	T	T	A	C	C	T	A	T	T	T	A	C	A	A	T	G	C	G	T	G	A	C	A	T	T	A	T	A	G	A	A	T	G	T	A	A	A	A	A	G	G	T	A	T
cuc066	T	A	G	T	C	T	T	A	C	C	T	A	T	T	T	A	C	G	A	T	G	C	G	T	G	A	C	A	T	T	A	T	A	G	A	A	T	G	T	A	A	A	A	A	G	G	T	A	T
cuc067	T	A	G	T	C	T	T	A	C	C	T	A	T	T	T	A	C	A	A	T	G	C	G	T	G	A	C	A	T	T	A	T	A	G	A	A	T	G	T	A	A	A	A	A	G	G	C	A	T
cuc068	T	A	G	T	C	T	T	A	C	C	T	A	T	T	T	A	C	A	A	T	G	C	G	T	G	A	C	G	T	T	A	T	A	G	A	A	T	G	T	A	A	A	A	A	G	G	T	A	T
cuc069	T	A	G	T	C	T	T	A	C	C	T	A	T	T	T	A	C	A	A	T	G	C	G	T	G	A	C	A	T	T	A	T	A	G	A	A	T	G	T	G	A	A	A	A	G	G	T	A	T
cuc070	T	A	G	T	C	T	T	A	C	C	T	A	T	T	T	A	C	A	A	T	G	C	G	T	G	A	C	A	T	T	A	T	A	G	A	A	T	G	T	A	A	A	A	A	G	G	T	A	T
cuc071	T	A	G	T	C	T	T	A	C	C	T	A	T	T	T	A	C	A	A	T	G	C	G	T	G	A	C	A	T	T	A	C	A	G	A	A	T	G	T	A	A	A	A	A	G	G	T	A	T
cuc072	T	A	G	T	C	T	T	A	C	C	T	A	T	T	T	A	C	A	A	T	G	C	G	T	G	A	C	A	T	T	A	T	A	G	A	A	T	G	T	A	A	A	A	A	G	G	T	A	T
cuc073	T	A	G	T	C	T	T	A	C	C	T	A	T	T	T	A	C	A	A	T	G	C	G	G	G	A	C	A	T	T	A	T	A	G	A	A	T	G	T	A	A	A	A	A	G	G	T	A	T
cuc074	T	A	G	T	C	T	T	A	C	C	T	A	T	T	T	A	C	A	A	T	G	C	G	T	G	A	C	A	T	T	A	T	A	G	A	A	T	G	T	A	A	A	A	A	G	G	T	A	T
cuc075	T	A	G	T	C	T	T	A	C	C	T	A	T	T	T	A	C	A	A	T	G	T	G	T	G	A	C	A	T	T	A	T	A	G	A	A	T	G	T	A	A	A	A	A	G	G	T	A	T
cuc076	T	A	G	T	C	T	T	A	C	C	T	A	T	T	T	A	C	A	A	T	G	C	G	T	G	A	C	A	T	T	A	T	A	G	A	A	T	G	T	A	A	A	G	A	G	G	T	A	T
cuc077	T	A	G	T	C	T	T	A	C	C	T	A	T	T	T	A	T	A	A	T	G	C	G	T	G	A	C	A	T	T	A	T	A	G	A	A	T	G	T	A	A	A	A	A	G	G	T	A	T
[truncated: 17 more columns]

## Sheet: B_correcta
Sample	Haplotype	2	3	27	30	35	36	38	39	48	60	78	90	93	96	108	114	117	123	132	138	141	150	156	177	198	207	210	219	225	228	231	240	243	249	255	259	264	265	270	273	279	283	297	300	309	312	330	336
ms5759_Bactrocera_correcta__China	cor001	T	A	A	A	A	G	A	G	C	A	A	C	A	A	A	T	T	C	A	T	A	A	T	T	T	T	T	C	A	C	T	A	T	C	C	T	A	G	A	G	A	C	A	A	A	T	T	C
ms7662_Bactrocera_correcta__Thailand	cor002	T	A	A	A	A	G	G	G	C	A	A	C	A	A	A	T	T	C	A	T	A	A	C	T	T	T	T	C	A	C	T	A	T	C	C	T	A	G	A	G	A	C	A	A	A	T	T	C
ms7551_Bactrocera_correcta__Thailand	cor003	T	A	G	A	A	G	G	G	C	A	A	C	A	A	A	T	T	C	A	T	A	A	C	T	T	T	T	C	A	C	T	A	T	C	C	T	A	G	A	G	A	C	A	A	A	T	T	C
ms5627_Bactrocera_correcta__Cambodia	cor002	T	A	A	A	A	G	G	G	C	A	A	C	A	A	A	T	T	C	A	T	A	A	C	T	T	T	T	C	A	C	T	A	T	C	C	T	A	G	A	G	A	C	A	A	A	T	T	C
ms1103_Bactrocera_correcta__Thailand	cor004	T	A	A	A	A	G	A	G	C	A	A	C	A	A	A	T	T	C	A	T	A	A	T	T	T	T	T	C	A	C	T	A	T	C	C	T	A	G	A	G	A	C	A	G	A	T	T	C
ms5736_Bactrocera_correcta__Thailand	cor005	T	A	A	A	A	G	A	G	C	A	A	C	A	A	A	T	C	C	A	T	A	A	T	T	T	T	T	C	A	C	T	A	T	C	C	T	A	G	A	G	A	C	A	A	A	T	T	C
ms5757_Bactrocera_correcta__China	cor006	T	A	A	A	A	G	A	G	C	A	A	C	G	A	A	T	T	C	A	T	A	A	T	T	T	T	T	C	A	C	T	A	T	C	C	T	A	G	A	G	A	C	A	A	A	T	T	C
ms5780_Bactrocera_correcta__China	cor002	T	A	A	A	A	G	G	G	C	A	A	C	A	A	A	T	T	C	A	T	A	A	C	T	T	T	T	C	A	C	T	A	T	C	C	T	A	G	A	G	A	C	A	A	A	T	T	C
ms5734_Bactrocera_correcta__Thailand	cor007	T	A	A	A	A	G	A	G	C	A	A	A	A	A	A	T	T	C	A	T	A	A	T	T	T	T	T	C	A	C	T	A	T	C	C	T	G	G	A	G	A	C	A	A	A	T	T	T
ms7554_Bactrocera_correcta__Thailand	cor005	T	A	A	A	A	G	A	G	C	A	A	C	A	A	A	T	C	C	A	T	A	A	T	T	T	T	T	C	A	C	T	A	T	C	C	T	A	G	A	G	A	C	A	A	A	T	T	C
ms5645_Bactrocera_correcta__Cambodia	cor004	T	A	A	A	A	G	A	G	C	A	A	C	A	A	A	T	T	C	A	T	A	A	T	T	T	T	T	C	A	C	T	A	T	C	C	T	A	G	A	G	A	C	A	G	A	T	T	C
ms7653_Bactrocera_correcta__Vietnam	cor001	T	A	A	A	A	G	A	G	C	A	A	C	A	A	A	T	T	C	A	T	A	A	T	T	T	T	T	C	A	C	T	A	T	C	C	T	A	G	A	G	A	C	A	A	A	T	T	C
ms1317_Bactrocera_correcta__Thailand	cor008	T	A	A	A	A	G	A	G	C	A	A	C	A	A	A	T	T	C	A	T	A	A	T	T	T	T	T	C	A	C	T	A	T	C	T	T	A	G	A	G	A	C	A	A	A	T	T	C
ms5808_Bactrocera_correcta__China	cor004	T	A	A	A	A	G	A	G	C	A	A	C	A	A	A	T	T	C	A	T	A	A	T	T	T	T	T	C	A	C	T	A	T	C	C	T	A	G	A	G	A	C	A	G	A	T	T	C
ms5876_Bactrocera_correcta__Thailand	cor009	T	A	A	A	A	G	A	A	C	A	A	C	A	A	A	T	T	C	A	T	A	A	C	T	T	T	T	C	A	C	T	A	T	C	C	T	A	G	A	G	A	C	A	A	A	T	T	C
ms7652_Bactrocera_correcta__Vietnam	cor004	T	A	A	A	A	G	A	G	C	A	A	C	A	A	A	T	T	C	A	T	A	A	T	T	T	T	T	C	A	C	T	A	T	C	C	T	A	G	A	G	A	C	A	G	A	T	T	C
ms5790_Bactrocera_correcta__China	cor001	T	A	A	A	A	G	A	G	C	A	A	C	A	A	A	T	T	C	A	T	A	A	T	T	T	T	T	C	A	C	T	A	T	C	C	T	A	G	A	G	A	C	A	A	A	T	T	C
ms5622_Bactrocera_correcta__Cambodia	cor001	T	A	A	A	A	G	A	G	C	A	A	C	A	A	A	T	T	C	A	T	A	A	T	T	T	T	T	C	A	C	T	A	T	C	C	T	A	G	A	G	A	C	A	A	A	T	T	C
ms5776_Bactrocera_correcta__China	cor001	T	A	A	A	A	G	A	G	C	A	A	C	A	A	A	T	T	C	A	T	A	A	T	T	T	T	T	C	A	C	T	A	T	C	C	T	A	G	A	G	A	C	A	A	A	T	T	C
ms5716_Bactrocera_correcta__Thailand	cor001	T	A	A	A	A	G	A	G	C	A	A	C	A	A	A	T	T	C	A	T	A	A	T	T	T	T	T	C	A	C	T	A	T	C	C	T	A	G	A	G	A	C	A	A	A	T	T	C
ms1093_Bactrocera_correcta__Cambodia	cor005	T	A	A	A	A	G	A	G	C	A	A	C	A	A	A	T	C	C	A	T	A	A	T	T	T	T	T	C	A	C	T	A	T	C	C	T	A	G	A	G	A	C	A	A	A	T	T	C
ms5845_Bactrocera_correcta__Vietnam	cor008	T	A	A	A	A	G	A	G	C	A	A	C	A	A	A	T	T	C	A	T	A	A	T	T	T	T	T	C	A	C	T	A	T	C	T	T	A	G	A	G	A	C	A	A	A	T	T	C
ms5767_Bactrocera_correcta__China	cor006	T	A	A	A	A	G	A	G	C	A	A	C	G	A	A	T	T	C	A	T	A	A	T	T	T	T	T	C	A	C	T	A	T	C	C	T	A	G	A	G	A	C	A	A	A	T	T	C
ms5626_Bactrocera_correcta__Cambodia	cor006	T	A	A	A	A	G	A	G	C	A	A	C	G	A	A	T	T	C	A	T	A	A	T	T	T	T	T	C	A	C	T	A	T	C	C	T	A	G	A	G	A	C	A	A	A	T	T	C
ms5815_Bactrocera_correcta__Bangladesh	cor010	T	A	A	A	A	G	A	G	C	A	A	C	G	A	A	T	T	C	A	T	A	A	T	T	T	T	T	C	A	C	T	A	T	C	C	T	A	G	A	G	A	C	A	A	A	T	T	C
ms5802_Bactrocera_correcta__China	cor011	T	A	A	A	A	G	A	G	C	A	A	C	A	A	A	T	T	C	A	T	A	A	T	T	T	T	T	C	G	C	T	A	T	C	C	T	A	G	A	G	A	C	A	A	A	T	T	C
ms5738_Bactrocera_correcta__Thailand	cor001	T	A	A	A	A	G	A	G	C	A	A	C	A	A	A	T	T	C	A	T	A	A	T	T	T	T	T	C	A	C	T	A	T	C	C	T	A	G	A	G	A	C	A	A	A	T	T	C
ms5806_Bactrocera_correcta__China	cor001	T	A	A	A	A	G	A	G	C	A	A	C	A	A	A	T	T	C	A	T	A	A	T	T	T	T	T	C	A	C	T	A	T	C	C	T	A	G	A	G	A	C	A	A	A	T	T	C
ms1104_Bactrocera_correcta__Thailand	cor001	T	A	A	A	A	G	A	G	C	A	A	C	A	A	A	T	T	C	A	T	A	A	T	T	T	T	T	C	A	C	T	A	T	C	C	T	A	G	A	G	A	C	A	A	A	T	T	C
ms5847_Bactrocera_correcta__Vietnam	cor008	T	A	A	A	A	G	A	G	C	A	A	C	A	A	A	T	T	C	A	T	A	A	T	T	T	T	T	C	A	C	T	A	T	C	T	T	A	G	A	G	A	C	A	A	A	T	T	C
ms7572_Bactrocera_correcta__Bangladesh	cor012	T	A	A	A	A	G	A	G	C	A	A	C	A	A	A	T	T	C	A	T	A	A	T	T	T	T	T	C	A	C	T	A	T	C	C	T	A	G	A	G	A	C	A	A	A	T	T	C
ms5860_Bactrocera_correcta__Vietnam	cor005	T	A	A	A	A	G	A	G	C	A	A	C	A	A	A	T	C	C	A	T	A	A	T	T	T	T	T	C	A	C	T	A	T	C	C	T	A	G	A	G	A	C	A	A	A	T	T	C
ms5775_Bactrocera_correcta__China	cor008	T	A	A	A	A	G	A	G	C	A	A	C	A	A	A	T	T	C	A	T	A	A	T	T	T	T	T	C	A	C	T	A	T	C	T	T	A	G	A	G	A	C	A	A	A	T	T	C
ms5751_Bactrocera_correcta__China	cor001	T	A	A	A	A	G	A	G	C	A	A	C	A	A	A	T	T	C	A	T	A	A	T	T	T	T	T	C	A	C	T	A	T	C	C	T	A	G	A	G	A	C	A	A	A	T	T	C
ms1092_Bactrocera_correcta__Cambodia	cor002	T	A	A	A	A	G	G	G	C	A	A	C	A	A	A	T	T	C	A	T	A	A	C	T	T	T	T	C	A	C	T	A	T	C	C	T	A	G	A	G	A	C	A	A	A	T	T	C
ms5810_Bactrocera_correcta__Bangladesh	cor013	T	A	A	A	A	G	A	G	C	A	A	C	A	A	A	T	T	C	A	T	A	A	T	T	T	T	T	C	A	C	T	A	T	C	C	T	G	G	A	G	A	C	A	A	A	T	T	C
ms5772_Bactrocera_correcta__China	cor008	T	A	A	A	A	G	A	G	C	A	A	C	A	A	A	T	T	C	A	T	A	A	T	T	T	T	T	C	A	C	T	A	T	C	T	T	A	G	A	G	A	C	A	A	A	T	T	C
ms5664_Bactrocera_correcta__Cambodia	cor002	T	A	A	A	A	G	G	G	C	A	A	C	A	A	A	T	T	C	A	T	A	A	C	T	T	T	T	C	A	C	T	A	T	C	C	T	A	G	A	G	A	C	A	A	A	T	T	C
ms5611_Bactrocera_correcta__Cambodia	cor014	T	A	A	A	A	G	A	G	C	A	A	C	A	A	A	T	T	C	A	T	A	A	T	T	T	T	T	C	A	C	T	A	T	C	C	T	A	G	A	G	A	C	A	A	A	T	T	C
ms5693_Bactrocera_correcta__Thailand	cor002	T	A	A	A	A	G	G	G	C	A	A	C	A	A	A	T	T	C	A	T	A	A	C	T	T	T	T	C	A	C	T	A	T	C	C	T	A	G	A	G	A	C	A	A	A	T	T	C
ms1096_Bactrocera_correcta__Cambodia	cor001	T	A	A	A	A	G	A	G	C	A	A	C	A	A	A	T	T	C	A	T	A	A	T	T	T	T	T	C	A	C	T	A	T	C	C	T	A	G	A	G	A	C	A	A	A	T	T	C
ms7571_Bactrocera_correcta__Bangladesh	cor013	T	A	A	A	A	G	A	G	C	A	A	C	A	A	A	T	T	C	A	T	A	A	T	T	T	T	T	C	A	C	T	A	T	C	C	T	G	G	A	G	A	C	A	A	A	T	T	C
ms5696_Bactrocera_correcta__Thailand	cor008	T	A	A	A	A	G	G	G	C	A	A	C	A	A	A	T	T	C	A	T	A	A	C	T	T	T	T	C	A	C	T	A	T	C	C	T	A	G	A	G	A	C	A	A	A	T	T	C
ms7575_Bactrocera_correcta__Bangladesh	cor015	T	A	A	A	A	G	A	G	C	A	A	C	A	A	A	T	T	C	A	T	A	A	T	T	T	T	T	C	A	C	T	A	T	C	C	T	A	G	A	G	A	C	A	A	A	T	T	C
ms5703_Bactrocera_correcta__Thailand	cor004	T	A	A	A	A	G	A	G	C	A	A	C	A	A	A	T	T	C	A	T	A	A	T	T	T	T	T	C	A	C	T	A	T	C	C	T	A	G	A	G	A	C	A	G	A	T	T	C
ms7445_Bactrocera_correcta_FF687ME_SriLanka	cor016	T	A	A	A	A	G	A	G	C	A	A	C	A	A	A	T	T	C	A	T	A	A	T	T	T	T	T	C	A	C	T	A	T	C	C	T	A	G	A	G	A	C	A	A	A	T	T	C
ms5711_Bactrocera_correcta__Thailand	cor002	T	A	A	A	A	G	G	G	C	A	A	C	A	A	A	T	T	C	A	T	A	A	C	T	T	T	T	C	A	C	T	A	T	C	C	T	A	G	A	G	A	C	A	A	A	T	T	C
ms7435_Bactrocera_correcta_FF687ME_SriLanka	cor017	T	A	A	A	A	G	A	G	C	A	A	C	A	A	A	T	T	C	A	T	A	A	T	T	T	T	T	C	A	C	T	A	T	C	C	T	G	G	A	G	A	C	A	A	A	T	T	C
ms5865_Bactrocera_correcta__Vietnam	cor005	T	A	A	A	A	G	A	G	C	A	A	C	A	A	A	T	C	C	A	T	A	A	T	T	T	T	T	C	A	C	T	A	T	C	C	T	A	G	A	G	A	C	A	A	A	T	T	C
ms3396_Bactrocera_correcta__China	cor004	T	A	A	A	A	G	A	G	C	A	A	C	A	A	A	T	T	C	A	T	A	A	T	T	T	T	T	C	A	C	T	A	T	C	C	T	A	G	A	G	A	C	A	G	A	T	T	C
ms5725_Bactrocera_correcta__Thailand	cor005	T	A	A	A	A	G	A	G	C	A	A	C	A	A	A	T	C	C	A	T	A	A	T	T	T	T	T	C	A	C	T	A	T	C	C	T	A	G	A	G	A	C	A	A	A	T	T	C
ms5884_Bactrocera_correcta__Thailand	cor001	T	A	A	A	A	G	A	G	C	A	A	C	A	A	A	T	T	C	A	T	A	A	T	T	T	T	T	C	A	C	T	A	T	C	C	T	A	G	A	G	A	C	A	A	A	T	T	C
ms7462_Bactrocera_correcta_FF632ME_SriLanka	cor005	T	A	A	A	A	G	A	G	C	A	A	C	A	A	A	T	C	C	A	T	A	A	T	T	T	T	T	C	A	C	T	A	T	C	C	T	A	G	A	G	A	C	A	A	A	T	T	C
ms5842_Bactrocera_correcta__Vietnam	cor005	T	A	A	A	A	G	A	G	C	A	A	C	A	A	A	T	C	C	A	T	A	A	T	T	T	T	T	C	A	C	T	A	T	C	C	T	A	G	A	G	A	C	A	A	A	T	T	C
ms7420_Bactrocera_correcta_FF687ME_SriLanka	cor018	T	A	A	A	A	G	A	G	C	A	A	C	A	A	A	T	T	C	A	T	A	A	T	T	T	T	T	C	A	C	T	A	T	C	C	T	G	G	A	G	A	C	A	A	A	T	T	C
ms5778_Bactrocera_correcta__China	cor001	T	A	A	A	A	G	A	G	C	A	A	C	A	A	A	T	T	C	A	T	A	A	T	T	T	T	T	C	A	C	T	A	T	C	C	T	A	G	A	G	A	C	A	A	A	T	T	C
ms7450_Bactrocera_correcta_FF687ME_SriLanka	cor019	T	A	A	A	A	G	A	G	C	A	A	C	A	A	A	T	T	C	A	T	A	A	T	T	T	T	T	C	A	C	T	A	T	C	C	T	G	G	A	G	A	C	A	A	A	T	T	C
ms7409_Bactrocera_correcta_FF687ME_SriLanka	cor015	T	A	A	A	A	G	A	G	C	A	A	C	A	A	A	T	T	C	A	T	A	A	T	T	T	T	T	C	A	C	T	A	T	C	C	T	A	G	A	G	A	C	A	A	A	T	T	C
ms7560_Bactrocera_correcta__Bangladesh	cor020	T	A	A	A	A	G	A	G	C	A	A	C	A	A	A	T	T	C	A	T	A	A	T	T	T	T	T	C	A	C	T	A	T	C	C	T	A	G	G	G	A	C	A	A	A	T	T	C
ms5863_Bactrocera_correcta__Vietnam	cor021	T	A	A	A	A	G	A	G	C	A	A	C	A	A	A	T	T	C	A	T	A	A	T	T	T	T	T	C	A	C	T	A	T	C	C	T	A	G	A	G	A	C	A	A	A	T	T	C
ms7663_Bactrocera_correcta__Thailand	cor008	T	A	A	A	A	G	A	G	C	A	A	C	A	A	A	T	T	C	A	T	A	A	T	T	T	T	T	C	A	C	T	A	T	C	T	T	A	G	A	G	A	C	A	A	A	T	T	C
ms3394_Bactrocera_correcta__China	cor002	T	A	A	A	A	G	G	G	C	A	A	C	A	A	A	T	T	C	A	T	A	A	C	T	T	T	T	C	A	C	T	A	T	C	C	T	A	G	A	G	A	C	A	A	A	T	T	C
ms7576_Bactrocera_correcta__Bangladesh	cor022	T	A	A	A	A	G	A	G	C	G	A	A	A	A	G	T	T	C	A	T	A	A	T	T	T	T	T	C	A	C	T	A	T	C	C	T	A	G	A	G	A	C	A	A	A	T	T	C
ms5766_Bactrocera_correcta__China	cor006	T	A	A	A	A	G	A	G	C	A	A	C	G	A	A	T	T	C	A	T	A	A	T	T	T	T	T	C	A	C	T	A	T	C	C	T	A	G	A	G	A	C	A	A	A	T	T	C
ms5733_Bactrocera_correcta__Thailand	cor001	T	A	A	A	A	G	A	G	C	A	A	C	A	A	A	T	T	C	A	T	A	A	T	T	T	T	T	C	A	C	T	A	T	C	C	T	A	G	A	G	A	C	A	A	A	T	T	C
ms5754_Bactrocera_correcta__China	cor001	T	A	A	A	A	G	A	G	C	A	A	C	A	A	A	T	T	C	A	T	A	A	T	T	T	T	T	C	A	C	T	A	T	C	C	T	A	G	A	G	A	C	A	A	A	T	T	C
ms5743_Bactrocera_correcta__Thailand	cor001	T	A	A	A	A	G	A	G	C	A	A	C	A	A	A	T	T	C	A	T	A	A	T	T	T	T	T	C	A	C	T	A	T	C	C	T	A	G	A	G	A	C	A	A	A	T	T	C
ms5827_Bactrocera_correcta__Vietnam	cor004	T	A	A	A	A	G	A	G	C	A	A	C	A	A	A	T	T	C	A	T	A	A	T	T	T	T	T	C	A	C	T	A	T	C	C	T	A	G	A	G	A	C	A	G	A	T	T	C
ms5877_Bactrocera_correcta__Thailand	cor023	T	A	A	A	A	G	A	G	C	A	A	C	A	A	A	T	T	C	A	T	A	A	T	T	T	T	T	C	A	C	T	A	T	T	C	T	A	G	A	G	A	C	A	A	A	T	T	C
ms7425_Bactrocera_correcta_FF687ME_SriLanka	cor024	T	A	A	A	A	G	A	G	C	A	A	C	A	A	A	T	T	C	A	T	A	A	T	T	T	T	T	C	A	C	T	A	T	C	C	T	A	G	A	G	G	C	A	G	A	T	T	C
ms1859_Bactrocera_correcta__Cambodia	cor004	T	A	A	A	A	G	A	G	C	A	A	C	A	A	A	T	T	C	A	T	A	A	T	T	T	T	T	C	A	C	T	A	T	C	C	T	A	G	A	G	A	C	A	G	A	T	T	C
ms7569_Bactrocera_correcta__Bangladesh	cor025	T	A	A	A	A	G	A	G	C	A	A	C	A	A	A	T	T	C	A	T	A	A	T	T	T	T	T	C	A	C	T	A	T	C	C	T	A	G	A	G	A	C	A	A	A	T	T	C
ms5811_Bactrocera_correcta__Bangladesh	cor009	T	A	A	A	A	G	A	A	C	A	A	C	A	A	A	T	T	C	A	T	A	A	C	T	T	T	T	C	A	C	T	A	T	C	C	T	A	G	A	G	A	C	A	A	A	T	T	C
ms5717_Bactrocera_correcta__Thailand	cor001	T	A	A	A	A	G	A	G	C	A	A	C	A	A	A	T	T	C	A	T	A	A	T	T	T	T	T	C	A	C	T	A	T	C	C	T	A	G	A	G	A	C	A	A	A	T	T	C
ms1095_Bactrocera_correcta__Cambodia	cor002	T	A	A	A	A	G	G	G	C	A	A	C	A	A	A	T	T	C	A	T	A	A	C	T	T	T	T	C	A	C	T	A	T	C	C	T	A	G	A	G	A	C	A	A	A	T	T	C
ms5691_Bactrocera_correcta__Thailand	cor001	T	A	A	A	A	G	A	G	C	A	A	C	A	A	A	T	T	C	A	T	A	A	T	T	T	T	T	C	A	C	T	A	T	C	C	T	A	G	A	G	A	C	A	A	A	T	T	C
ms5789_Bactrocera_correcta__China	cor001	T	A	A	A	A	G	A	G	C	A	A	C	A	A	A	T	T	C	A	T	A	A	T	T	T	T	T	C	A	C	T	A	T	C	C	T	A	G	A	G	A	C	A	A	A	T	T	C
ms5656_Bactrocera_correcta__Cambodia	cor004	T	A	A	A	A	G	A	G	C	A	A	C	A	A	A	T	T	C	A	T	A	A	T	T	T	T	T	C	A	C	T	A	T	C	C	T	A	G	A	G	A	C	A	G	A	T	T	C
ms5872_Bactrocera_correcta__Vietnam	cor001	T	A	A	A	A	G	A	G	C	A	A	C	A	A	A	T	T	C	A	T	A	A	T	T	T	T	T	C	A	C	T	A	T	C	C	T	A	G	A	G	A	C	A	A	A	T	T	C
ms5830_Bactrocera_correcta__Vietnam	cor004	T	A	A	A	A	G	A	G	C	A	A	C	A	A	A	T	T	C	A	T	A	A	T	T	T	T	T	C	A	C	T	A	T	C	C	T	A	G	A	G	A	C	A	G	A	T	T	C
ms5613_Bactrocera_correcta__Cambodia	cor004	T	A	A	A	A	G	A	G	C	A	A	C	A	A	A	T	T	C	A	T	A	A	T	T	T	T	T	C	A	C	T	A	T	C	C	T	A	G	A	G	A	C	A	G	A	T	T	C
ms7655_Bactrocera_correcta__Vietnam	cor007	T	A	A	A	A	G	A	G	C	A	A	A	A	A	A	T	T	C	A	T	A	A	T	T	T	T	T	C	A	C	T	A	T	C	C	T	G	G	A	G	A	C	A	A	A	T	T	T
ms1102_Bactrocera_correcta__Thailand	cor006	T	A	A	A	A	G	A	G	C	A	A	C	G	A	A	T	T	C	A	T	A	A	T	T	T	T	T	C	A	C	T	A	T	C	C	T	A	G	A	G	A	C	A	A	A	T	T	C
ms5787_Bactrocera_correcta__China	cor026	T	A	A	A	A	G	A	G	C	A	A	C	A	A	A	T	T	C	A	T	A	A	T	T	T	T	T	C	A	C	T	A	T	C	C	T	A	G	A	G	A	C	A	A	A	T	T	C
ms5805_Bactrocera_correcta__China	cor001	T	A	A	A	A	G	A	G	C	A	A	C	A	A	A	T	T	C	A	T	A	A	T	T	T	T	T	C	A	C	T	A	T	C	C	T	A	G	A	G	A	C	A	A	A	T	T	C
ms7441_Bactrocera_correcta_FF687ME_SriLanka	cor027	T	A	A	A	A	G	A	G	T	A	A	C	G	A	A	T	T	C	A	T	A	A	T	T	T	T	T	C	A	C	T	A	T	C	C	T	A	G	A	G	A	C	A	A	A	T	T	C
ms5774_Bactrocera_correcta__China	cor006	T	A	A	A	A	G	A	G	C	A	A	C	G	A	A	T	T	C	A	T	A	A	T	T	T	T	T	C	A	C	T	A	T	C	C	T	A	G	A	G	A	C	A	A	A	T	T	C
ms5850_Bactrocera_correcta__Vietnam	cor004	T	A	A	A	A	G	A	G	C	A	A	C	A	A	A	T	T	C	A	T	A	A	T	T	T	T	T	C	A	C	T	A	T	C	C	T	A	G	A	G	A	C	A	G	A	T	T	C
ms5729_Bactrocera_correcta__Thailand	cor006	T	A	A	A	A	G	A	G	C	A	A	C	G	A	A	T	T	C	A	T	A	A	T	T	T	T	T	C	A	C	T	A	T	C	C	T	A	G	A	G	A	C	A	A	A	T	T	C
ms5839_Bactrocera_correcta__Vietnam	cor021	T	A	A	A	A	G	A	G	C	A	A	C	A	A	A	T	T	C	A	T	A	A	T	T	T	T	T	C	A	C	T	A	T	C	C	T	A	G	A	G	A	C	A	A	A	T	T	C
ms7869_Bactrocera_correcta_FF751ME_Vietnam	cor001	T	A	A	A	A	G	A	G	C	A	A	C	A	A	A	T	T	C	A	T	A	A	T	T	T	T	T	C	A	C	T	A	T	C	C	T	A	G	A	G	A	C	A	A	A	T	T	C
ms1106_Bactrocera_correcta__Thailand	cor004	T	A	A	A	A	G	A	G	C	A	A	C	A	A	A	T	T	C	A	T	A	A	T	T	T	T	T	C	A	C	T	A	T	C	C	T	A	G	A	G	A	C	A	G	A	T	T	C
ms4414_Bactrocera_correcta__Vietnam	cor006	T	A	A	A	A	G	A	G	C	A	A	C	G	A	A	T	T	C	A	T	A	A	T	T	T	T	T	C	A	C	T	A	T	C	C	T	A	G	A	G	A	C	A	A	A	T	T	C
ms5861_Bactrocera_correcta__Vietnam	cor005	T	A	A	A	A	G	A	G	C	A	A	C	A	A	A	T	C	C	A	T	A	A	T	T	T	T	T	C	A	C	T	A	T	C	C	T	A	G	A	G	A	C	A	A	A	T	T	C
ms5634_Bactrocera_correcta__Cambodia	cor006	T	A	A	A	A	G	A	G	C	A	A	C	G	A	A	T	T	C	A	T	A	A	T	T	T	T	T	C	A	C	T	A	T	C	C	T	A	G	A	G	A	C	A	A	A	T	T	C
ms5858_Bactrocera_correcta__Vietnam	cor002	T	A	A	A	A	G	G	G	C	A	A	C	A	A	A	T	T	C	A	T	A	A	C	T	T	T	T	C	A	C	T	A	T	C	C	T	A	G	A	G	A	C	A	A	A	T	T	C
ms1094_Bactrocera_correcta__Cambodia	cor028	T	A	A	A	A	G	A	G	C	A	A	C	A	A	A	T	T	C	A	T	A	A	T	T	T	T	T	C	A	C	T	A	T	C	C	C	A	G	A	G	A	C	A	A	A	T	T	C
ms5791_Bactrocera_correcta__China	cor029	T	A	A	A	A	G	A	G	C	A	A	C	G	A	A	T	T	C	A	T	A	A	T	T	T	T	T	C	A	C	T	A	T	C	C	T	A	G	A	G	A	C	A	A	A	T	T	C
ms5707_Bactrocera_correcta__Thailand	cor001	T	A	A	A	A	G	A	G	C	A	A	C	A	A	A	T	T	C	A	T	A	A	T	T	T	T	T	C	A	C	T	A	T	C	C	T	A	G	A	G	A	C	A	A	A	T	T	C
ms5623_Bactrocera_correcta__Cambodia	cor028	T	A	A	A	A	G	A	G	C	A	A	C	A	A	A	T	T	C	A	T	A	A	T	T	T	T	T	C	A	C	T	A	T	C	C	C	A	G	A	G	A	C	A	A	A	T	T	C
ms1866_Bactrocera_correcta__Thailand	cor004	T	A	A	A	A	G	A	G	C	A	A	C	A	A	A	T	T	C	A	T	A	A	T	T	T	T	T	C	A	C	T	A	T	C	C	T	A	G	A	G	A	C	A	G	A	T	T	C
ms5677_Bactrocera_correcta__Cambodia	cor001	T	A	A	A	A	G	A	G	C	A	A	C	A	A	A	T	T	C	A	T	A	A	T	T	T	T	T	C	A	C	T	A	T	C	C	T	A	G	A	G	A	C	A	A	A	T	T	C
ms5761_Bactrocera_correcta__China	cor001	T	A	A	A	A	G	A	G	C	A	A	C	A	A	A	T	T	C	A	T	A	A	T	T	T	T	T	C	A	C	T	A	T	C	C	T	A	G	A	G	A	C	A	A	A	T	T	C
ms7651_Bactrocera_correcta__Vietnam	cor005	T	A	A	A	A	G	A	G	C	A	A	C	A	A	A	T	C	C	A	T	A	A	T	T	T	T	T	C	A	C	T	A	T	C	C	T	A	G	A	G	A	C	A	A	A	T	T	C
ms1861_Bactrocera_correcta__Thailand	cor002	T	A	A	A	A	G	G	G	C	A	A	C	A	A	A	T	T	C	A	T	A	A	C	T	T	T	T	C	A	C	T	A	T	C	C	T	A	G	A	G	A	C	A	A	A	T	T	C
ms5688_Bactrocera_correcta__Thailand	cor006	T	A	A	A	A	G	A	G	C	A	A	C	G	A	A	T	T	C	A	T	A	A	T	T	T	T	T	C	A	C	T	A	T	C	C	T	A	G	A	G	A	C	A	A	A	T	T	C
ms5714_Bactrocera_correcta__Thailand	cor030	T	A	A	A	A	G	A	G	C	A	A	C	A	A	A	T	C	C	A	T	A	A	T	T	T	T	T	C	A	C	T	A	C	C	C	T	A	G	A	G	A	C	A	A	A	T	T	C
ms5755_Bactrocera_correcta__China	cor001	T	A	A	A	A	G	A	G	C	A	A	C	A	A	A	T	T	C	A	T	A	A	T	T	T	T	T	C	A	C	T	A	T	C	C	T	A	G	A	G	A	C	A	A	A	T	T	C
ms5769_Bactrocera_correcta__China	cor001	T	A	A	A	A	G	A	G	C	A	A	C	A	A	A	T	T	C	A	T	A	A	T	T	T	T	T	C	A	C	T	A	T	C	C	T	A	G	A	G	A	C	A	A	A	T	T	C
ms5853_Bactrocera_correcta__Vietnam	cor001	T	A	A	A	A	G	A	G	C	A	A	C	A	A	A	T	T	C	A	T	A	A	T	T	T	T	T	C	A	C	T	A	T	C	C	T	A	G	A	G	A	C	A	A	A	T	T	C
ms5797_Bactrocera_correcta__China	cor031	T	A	A	A	A	G	A	G	C	A	A	A	A	A	A	T	T	C	A	T	A	A	T	T	T	T	T	C	A	C	T	A	T	C	C	T	G	G	A	G	A	C	A	A	A	T	T	T
ms5676_Bactrocera_correcta__Cambodia	cor004	T	A	A	A	A	G	A	G	C	A	A	C	A	A	A	T	T	C	A	T	A	A	T	T	T	T	T	C	A	C	T	A	T	C	C	T	A	G	A	G	A	C	A	G	A	T	T	C
ms4415_Bactrocera_correcta__Vietnam	cor007	T	A	A	A	A	G	A	G	C	A	A	A	A	A	A	T	T	C	A	T	A	A	T	T	T	T	T	C	A	C	T	A	T	C	C	T	G	G	A	G	A	C	A	A	A	T	T	T
ms5864_Bactrocera_correcta__Vietnam	cor007	T	A	A	A	A	G	A	G	C	A	A	A	A	A	A	T	T	C	A	T	A	A	T	T	T	T	T	C	A	C	T	A	T	C	C	T	G	G	A	G	A	C	A	A	A	T	T	T
ms5770_Bactrocera_correcta__China	cor002	T	A	A	A	A	G	G	G	C	A	A	C	A	A	A	T	T	C	A	T	A	A	C	T	T	T	T	C	A	C	T	A	T	C	C	T	A	G	A	G	A	C	A	A	A	T	T	C
ms5779_Bactrocera_correcta__China	cor006	T	A	A	A	A	G	A	G	C	A	A	C	G	A	A	T	T	C	A	T	A	A	T	T	T	T	T	C	A	C	T	A	T	C	C	T	A	G	A	G	A	C	A	A	A	T	T	C
ms5668_Bactrocera_correcta__Cambodia	cor007	T	A	A	A	A	G	A	G	C	A	A	A	A	A	A	T	T	C	A	T	A	A	T	T	T	T	T	C	A	C	T	A	T	C	C	T	G	G	A	G	A	C	A	A	A	T	T	T
ms5632_Bactrocera_correcta__Cambodia	cor006	T	A	A	A	A	G	A	G	C	A	A	C	G	A	A	T	T	C	A	T	A	A	T	T	T	T	T	C	A	C	T	A	T	C	C	T	A	G	A	G	A	C	A	A	A	T	T	C
ms5816_Bactrocera_correcta__Bangladesh	cor032	T	A	A	A	A	G	A	G	C	A	A	C	G	G	A	T	T	T	A	T	A	A	T	T	T	T	A	C	A	C	T	A	T	C	C	T	A	G	A	G	A	C	A	A	A	T	T	C
ms5702_Bactrocera_correcta__Thailand	cor001	T	A	A	A	A	G	A	G	C	A	A	C	A	A	A	T	T	C	A	T	A	A	T	T	T	T	T	C	A	C	T	A	T	C	C	T	A	G	A	G	A	C	A	A	A	T	T	C
ms7947_Bactrocera_correcta_FF753_China	cor033	T	A	A	A	A	G	A	G	C	A	A	C	G	A	A	T	T	C	A	T	A	A	T	T	T	T	T	C	A	C	T	A	T	C	C	T	A	G	A	G	A	C	A	A	A	T	T	C
ms5882_Bactrocera_correcta__Thailand	cor002	T	A	A	A	A	G	G	G	C	A	A	C	A	A	A	T	T	C	A	T	A	A	C	T	T	T	T	C	A	C	T	A	T	C	C	T	A	G	A	G	A	C	A	A	A	T	T	C
ms5817_Bactrocera_correcta__Vietnam	cor005	T	A	A	A	A	G	A	G	C	A	A	C	A	A	A	T	C	C	A	T	A	A	T	T	T	T	T	C	A	C	T	A	T	C	C	T	A	G	A	G	A	C	A	A	A	T	T	C
ms7566_Bactrocera_correcta__Bangladesh	cor034	T	A	A	A	A	G	A	G	C	A	A	C	A	A	A	T	T	C	A	T	A	A	T	T	T	T	T	C	A	C	T	A	T	C	C	T	A	G	A	G	A	C	A	A	A	T	T	C
ms5675_Bactrocera_correcta__Cambodia	cor001	T	A	A	A	A	G	A	G	C	A	A	C	A	A	A	T	T	C	A	T	A	A	T	T	T	T	T	C	A	C	T	A	T	C	C	T	A	G	A	G	A	C	A	A	A	T	T	C
ms5874_Bactrocera_correcta__Vietnam	cor001	T	A	A	A	A	G	A	G	C	A	A	C	A	A	A	T	T	C	A	T	A	A	T	T	T	T	T	C	A	C	T	A	T	C	C	T	A	G	A	G	A	C	A	A	A	T	T	C
ms7574_Bactrocera_correcta__Bangladesh	cor035	T	A	A	A	A	A	A	G	C	A	A	C	A	A	A	T	T	C	A	T	A	A	T	T	T	T	T	C	A	C	T	A	T	C	C	T	A	G	A	G	A	C	A	A	A	T	T	C
ms7665_Bactrocera_correcta__Thailand	cor002	T	A	A	A	A	G	G	G	C	A	A	C	A	A	A	T	T	C	A	T	A	A	C	T	T	T	T	C	A	C	T	A	T	C	C	T	A	G	A	G	A	C	A	A	A	T	T	C
ms1851_Bactrocera_correcta__Cambodia	cor005	T	A	A	A	A	G	A	G	C	A	A	C	A	A	A	T	C	C	A	T	A	A	T	T	T	T	T	C	A	C	T	A	T	C	C	T	A	G	A	G	A	C	A	A	A	T	T	C
ms5844_Bactrocera_correcta__Vietnam	cor005	T	A	A	A	A	G	A	G	C	A	A	C	A	A	A	T	C	C	A	T	A	A	T	T	T	T	T	C	A	C	T	A	T	C	C	T	A	G	A	G	A	C	A	A	A	T	T	C
ms5720_Bactrocera_correcta__Thailand	cor001	T	A	A	A	A	G	A	G	C	A	A	C	A	A	A	T	T	C	A	T	A	A	T	T	T	T	T	C	A	C	T	A	T	C	C	T	A	G	A	G	A	C	A	A	A	T	T	C
ms5608_Bactrocera_correcta__Cambodia	cor004	T	A	A	A	A	G	A	G	C	A	A	C	A	A	A	T	T	C	A	T	A	A	T	T	T	T	T	C	A	C	T	A	T	C	C	T	A	G	A	G	A	C	A	G	A	T	T	C
ms5612_Bactrocera_correcta__Cambodia	cor014	T	A	A	A	A	G	A	G	C	A	A	C	A	A	A	T	T	C	A	T	A	A	T	T	T	T	T	C	A	C	T	A	T	C	C	T	A	G	A	G	A	C	A	A	A	T	T	C
ms7411_Bactrocera_correcta_FF687ME_SriLanka	cor036	T	A	A	A	A	G	A	G	C	A	A	C	A	A	A	T	T	C	A	T	A	A	T	T	T	T	T	T	A	C	T	A	T	C	C	T	A	G	A	G	A	C	A	A	A	T	T	C
ms5620_Bactrocera_correcta__Cambodia	cor002	T	A	A	A	A	G	G	G	C	A	A	C	A	A	A	T	T	C	A	T	A	A	C	T	T	T	T	C	A	C	T	A	T	C	C	T	A	G	A	G	A	C	A	A	A	T	T	C
ms5737_Bactrocera_correcta__Thailand	cor002	T	A	A	A	A	G	G	G	C	A	A	C	A	A	A	T	T	C	A	T	A	A	C	T	T	T	T	C	A	C	T	A	T	C	C	T	A	G	A	G	A	C	A	A	A	T	T	C
ms5666_Bactrocera_correcta__Cambodia	cor001	T	A	A	A	A	G	A	G	C	A	A	C	A	A	A	T	T	C	A	T	A	A	T	T	T	T	T	C	A	C	T	A	T	C	C	T	A	G	A	G	A	C	A	A	A	T	T	C
ms5771_Bactrocera_correcta__China	cor011	T	A	A	A	A	G	A	G	C	A	A	C	A	A	A	T	T	C	A	T	A	A	T	T	T	T	T	C	G	C	T	A	T	C	C	T	A	G	A	G	A	C	A	A	A	T	T	C
ms5637_Bactrocera_correcta__Cambodia	cor001	T	A	A	A	A	G	A	G	C	A	A	C	A	A	A	T	T	C	A	T	A	A	T	T	T	T	T	C	A	C	T	A	T	C	C	T	A	G	A	G	A	C	A	A	A	T	T	C
ms5838_Bactrocera_correcta__Vietnam	cor008	T	A	A	A	A	G	A	G	C	A	A	C	A	A	A	T	T	C	A	T	A	A	T	T	T	T	T	C	A	C	T	A	T	C	T	T	A	G	A	G	A	C	A	A	A	T	T	C
ms7563_Bactrocera_correcta__Bangladesh	cor037	T	A	A	A	A	G	A	G	C	A	A	C	A	A	A	T	T	C	A	T	A	A	T	T	T	T	T	C	A	C	T	A	T	C	C	T	G	G	A	G	A	C	A	A	A	T	T	C
ms5793_Bactrocera_correcta__China	cor001	T	A	A	A	A	G	A	G	C	A	A	C	A	A	A	T	T	C	A	T	A	A	T	T	T	T	T	C	A	C	T	A	T	C	C	T	A	G	A	G	A	C	A	A	A	T	T	C
ms5869_Bactrocera_correcta__Vietnam	cor005	T	A	A	A	A	G	A	G	C	A	A	C	A	A	A	T	C	C	A	T	A	A	T	T	T	T	T	C	A	C	T	A	T	C	C	T	A	G	A	G	A	C	A	A	A	T	T	C
ms5646_Bactrocera_correcta__Cambodia	cor006	T	A	A	A	A	G	A	G	C	A	A	C	G	A	A	T	T	C	A	T	A	A	T	T	T	T	T	C	A	C	T	A	T	C	C	T	A	G	A	G	A	C	A	A	A	T	T	C
ms5753_Bactrocera_correcta__China	cor001	T	A	A	A	A	G	A	G	C	A	A	C	A	A	A	T	T	C	A	T	A	A	T	T	T	T	T	C	A	C	T	A	T	C	C	T	A	G	A	G	A	C	A	A	A	T	T	C
ms5727_Bactrocera_correcta__Thailand	cor011	T	A	A	A	A	G	A	G	C	A	A	C	A	A	A	T	T	C	A	T	A	A	T	T	T	T	T	C	G	C	T	A	T	C	C	T	A	G	A	G	A	C	A	A	A	T	T	C
ms5614_Bactrocera_correcta__Cambodia	cor001	T	A	A	A	A	G	A	G	C	A	A	C	A	A	A	T	T	C	A	T	A	A	T	T	T	T	T	C	A	C	T	A	T	C	C	T	A	G	A	G	A	C	A	A	A	T	T	C
ms3390_Bactrocera_correcta__Thailand	cor001	T	A	A	A	A	G	A	G	C	A	A	C	A	A	A	T	T	C	A	T	A	A	T	T	T	T	T	C	A	C	T	A	T	C	C	T	A	G	A	G	A	C	A	A	A	T	T	C
ms1855_Bactrocera_correcta__Cambodia	cor002	T	A	A	A	A	G	G	G	C	A	A	C	A	A	A	T	T	C	A	T	A	A	C	T	T	T	T	C	A	C	T	A	T	C	C	T	A	G	A	G	A	C	A	A	A	T	T	C
ms5788_Bactrocera_correcta__China	cor001	T	A	A	A	A	G	A	G	C	A	A	C	A	A	A	T	T	C	A	T	A	A	T	T	T	T	T	C	A	C	T	A	T	C	C	T	A	G	A	G	A	C	A	A	A	T	T	C
ms1867_Bactrocera_correcta__Thailand	cor038	T	A	A	A	A	G	A	G	C	A	A	C	A	A	A	T	T	C	A	T	A	A	T	T	T	T	T	C	A	C	T	A	T	C	C	T	A	G	A	G	A	T	A	A	A	T	T	C
ms5640_Bactrocera_correcta__Cambodia	cor007	T	A	A	A	A	G	A	G	C	A	A	A	A	A	A	T	T	C	A	T	A	A	T	T	T	T	T	C	A	C	T	A	T	C	C	T	G	G	A	G	A	C	A	A	A	T	T	T
ms7549_Bactrocera_correcta__Thailand	cor039	T	A	A	A	A	G	A	A	C	A	A	C	G	A	G	T	T	C	A	T	A	A	T	T	T	T	T	C	A	C	T	A	T	C	C	T	A	G	A	G	A	C	A	A	A	A	T	C
ms5798_Bactrocera_correcta__China	cor001	T	A	A	A	A	G	A	G	C	A	A	C	A	A	A	T	T	C	A	T	A	A	T	T	T	T	T	C	A	C	T	A	T	C	C	T	A	G	A	G	A	C	A	A	A	T	T	C
ms7439_Bactrocera_correcta_FF687ME_SriLanka	cor040	T	A	A	A	A	G	A	G	C	A	A	C	A	A	A	T	T	C	A	T	A	A	T	T	T	T	T	C	A	C	T	A	T	C	C	T	G	G	A	G	A	C	A	A	A	T	T	C
ms3393_Bactrocera_correcta__China	cor001	T	A	A	A	A	G	A	G	C	A	A	C	A	A	A	T	T	C	A	T	A	A	T	T	T	T	T	C	A	C	T	A	T	C	C	T	A	G	A	G	A	C	A	A	A	T	T	C
ms1857_Bactrocera_correcta__Cambodia	cor021	T	A	A	A	A	G	A	G	C	A	A	C	A	A	A	T	T	C	A	T	A	A	T	T	T	T	T	C	A	C	T	A	T	C	C	T	A	G	A	G	A	C	A	A	A	T	T	C
ms5735_Bactrocera_correcta__Thailand	cor001	T	A	A	A	A	G	A	G	C	A	A	C	A	A	A	T	T	C	A	T	A	A	T	T	T	T	T	C	A	C	T	A	T	C	C	T	A	G	A	G	A	C	A	A	A	T	T	C
ms5756_Bactrocera_correcta__China	cor001	T	A	A	A	A	G	A	G	C	A	A	C	A	A	A	T	T	C	A	T	A	A	T	T	T	T	T	C	A	C	T	A	T	C	C	T	A	G	A	G	A	C	A	A	A	T	T	C
ms5643_Bactrocera_correcta__Cambodia	cor028	T	A	A	A	A	G	A	G	C	A	A	C	A	A	A	T	T	C	A	T	A	A	T	T	T	T	T	C	A	C	T	A	T	C	C	C	A	G	A	G	A	C	A	A	A	T	T	C
ms5812_Bactrocera_correcta__Bangladesh	cor006	T	A	A	A	A	G	A	G	C	A	A	C	G	A	A	T	T	C	A	T	A	A	T	T	T	T	T	C	A	C	T	A	T	C	C	T	A	G	A	G	A	C	A	A	A	T	T	C
ms5625_Bactrocera_correcta__Cambodia	cor007	T	A	A	A	A	G	A	G	C	A	A	A	A	A	A	T	T	C	A	T	A	A	T	T	T	T	T	C	A	C	T	A	T	C	C	T	G	G	A	G	A	C	A	A	A	T	T	T
ms5777_Bactrocera_correcta__China	cor001	T	A	A	A	A	G	A	G	C	A	A	C	A	A	A	T	T	C	A	T	A	A	T	T	T	T	T	C	A	C	T	A	T	C	C	T	A	G	A	G	A	C	A	A	A	T	T	C
ms5823_Bactrocera_correcta__Vietnam	cor008	T	A	A	A	A	G	A	G	C	A	A	C	A	A	A	T	T	C	A	T	A	A	T	T	T	T	T	C	A	C	T	A	T	C	T	T	A	G	A	G	A	C	A	A	A	T	T	C
ms3391_Bactrocera_correcta__China	cor002	T	A	A	A	A	G	G	G	C	A	A	C	A	A	A	T	T	C	A	T	A	A	C	T	T	T	T	C	A	C	T	A	T	C	C	T	A	G	A	G	A	C	A	A	A	T	T	C
ms7415_Bactrocera_correcta_FF687ME_SriLanka	cor041	T	A	A	A	A	G	A	G	C	A	A	C	A	A	A	T	T	C	A	T	A	A	T	T	T	T	T	C	A	C	T	G	T	C	C	C	A	G	A	G	A	C	A	A	A	T	T	C
ms5654_Bactrocera_correcta__Cambodia	cor006	T	A	A	A	A	G	A	G	C	A	A	C	G	A	A	T	T	C	A	T	A	A	T	T	T	T	T	C	A	C	T	A	T	C	C	T	A	G	A	G	A	C	A	A	A	T	T	C
ms5782_Bactrocera_correcta__China	cor006	T	A	A	A	A	G	A	G	C	A	A	C	G	A	A	T	T	C	A	T	A	A	T	T	T	T	T	C	A	C	T	A	T	C	C	T	A	G	A	G	A	C	A	A	A	T	T	C
ms1860_Bactrocera_correcta__Thailand	cor001	T	A	A	A	A	G	A	G	C	A	A	C	A	A	A	T	T	C	A	T	A	A	T	T	T	T	T	C	A	C	T	A	T	C	C	T	A	G	A	G	A	C	A	A	A	T	T	C
ms7558_Bactrocera_correcta__Thailand	cor004	T	A	A	A	A	G	A	G	C	A	A	C	A	A	A	T	T	C	A	T	A	A	T	T	T	T	T	C	A	C	T	A	T	C	C	T	A	G	A	G	A	C	A	G	A	T	T	C
ms5667_Bactrocera_correcta__Cambodia	cor006	T	A	A	A	A	G	A	G	C	A	A	C	G	A	A	T	T	C	A	T	A	A	T	T	T	T	T	C	A	C	T	A	T	C	C	T	A	G	A	G	A	C	A	A	A	T	T	C
ms5699_Bactrocera_correcta__Thailand	cor002	T	A	A	A	A	G	G	G	C	A	A	C	A	A	A	T	T	C	A	T	A	A	C	T	T	T	T	C	A	C	T	A	T	C	C	T	A	G	A	G	A	C	A	A	A	T	T	C
ms7457_Bactrocera_correcta_FF632ME_SriLanka	cor033	T	A	A	A	A	G	A	G	C	A	A	C	G	A	A	T	T	C	A	T	A	A	T	T	T	T	T	C	A	C	T	A	T	C	C	T	A	G	A	G	A	C	A	A	A	T	T	C
ms7443_Bactrocera_correcta_FF687ME_SriLanka	cor034	T	A	A	A	A	G	A	G	C	A	A	C	A	A	A	T	T	C	A	T	A	A	T	T	T	T	T	C	A	C	T	A	T	C	C	T	A	G	A	G	A	C	A	A	A	T	T	C
ms5836_Bactrocera_correcta__Vietnam	cor001	T	A	A	A	A	G	A	G	C	A	A	C	A	A	A	T	T	C	A	T	A	A	T	T	T	T	T	C	A	C	T	A	T	C	C	T	A	G	A	G	A	C	A	A	A	T	T	C
ms5655_Bactrocera_correcta__Cambodia	cor007	T	A	A	A	A	G	A	G	C	A	A	A	A	A	A	T	T	C	A	T	A	A	T	T	T	T	T	C	A	C	T	A	T	C	C	T	G	G	A	G	A	C	A	A	A	T	T	T
ms5669_Bactrocera_correcta__Cambodia	cor004	T	A	A	A	A	G	A	G	C	A	A	C	A	A	A	T	T	C	A	T	A	A	T	T	T	T	T	C	A	C	T	A	T	C	C	T	A	G	A	G	A	C	A	G	A	T	T	C
ms7422_Bactrocera_correcta_FF687ME_SriLanka	cor042	T	A	A	A	A	G	A	G	C	A	A	C	A	A	A	T	T	C	A	T	A	A	T	T	T	T	T	C	A	C	T	A	T	C	C	T	A	G	A	G	A	C	A	A	A	T	T	C
ms1535_Bactrocera_correcta__China	cor001	T	A	A	A	A	G	A	G	C	A	A	C	A	A	A	T	T	C	A	T	A	A	T	T	T	T	T	C	A	C	T	A	T	C	C	T	A	G	A	G	A	C	A	A	A	T	T	C
ms5648_Bactrocera_correcta__Cambodia	cor004	T	A	A	A	A	G	A	G	C	A	A	C	A	A	A	T	T	C	A	T	A	A	T	T	T	T	T	C	A	C	T	A	T	C	C	T	A	G	A	G	A	C	A	G	A	T	T	C
ms5855_Bactrocera_correcta__Vietnam	cor007	T	A	A	A	A	G	A	G	C	A	A	A	A	A	A	T	T	C	A	T	A	A	T	T	T	T	T	C	A	C	T	A	T	C	C	T	G	G	A	G	A	C	A	A	A	T	T	T
ms5859_Bactrocera_correcta__Vietnam	cor007	T	A	A	A	A	G	A	G	C	A	A	A	A	A	A	T	T	C	A	T	A	A	T	T	T	T	T	C	A	C	T	A	T	C	C	T	G	G	A	G	A	C	A	A	A	T	T	T
ms5879_Bactrocera_correcta__Thailand	cor043	T	A	A	A	A	G	A	G	C	A	A	C	A	A	A	T	T	C	A	T	A	A	T	T	T	T	T	C	A	C	T	A	T	C	C	T	A	G	A	G	A	C	A	A	A	T	T	C
ms5659_Bactrocera_correcta__Cambodia	cor044	T	A	A	A	A	G	A	G	C	A	A	C	A	A	A	T	T	C	A	T	A	A	T	T	T	T	T	C	A	C	T	A	T	C	C	T	A	G	A	G	A	C	A	A	A	T	T	C
ms5740_Bactrocera_correcta__Thailand	cor007	T	A	A	A	A	G	A	G	C	A	A	A	A	A	A	T	T	C	A	T	A	A	T	T	T	T	T	C	A	C	T	A	T	C	C	T	G	G	A	G	A	C	A	A	A	T	T	T
ms6274_Bactrocera_correcta__Vietnam	cor001	T	A	A	A	A	G	A	G	C	A	A	C	A	A	A	T	T	C	A	T	A	A	T	T	T	T	T	C	A	C	T	A	T	C	C	T	A	G	A	G	A	C	A	A	A	T	T	C
ms5748_Bactrocera_correcta__China	cor006	T	A	A	A	A	G	A	G	C	A	A	C	G	A	A	T	T	C	A	T	A	A	T	T	T	T	T	C	A	C	T	A	T	C	C	T	A	G	A	G	A	C	A	A	A	T	T	C
ms5723_Bactrocera_correcta__Thailand	cor001	T	A	A	A	A	G	A	G	C	A	A	C	A	A	A	T	T	C	A	T	A	A	T	T	T	T	T	C	A	C	T	A	T	C	C	T	A	G	A	G	A	C	A	A	A	T	T	C
ms3392_Bactrocera_correcta__China	cor005	T	A	A	A	A	G	A	G	C	A	A	C	A	A	A	T	C	C	A	T	A	A	T	T	T	T	T	C	A	C	T	A	T	C	C	T	A	G	A	G	A	C	A	A	A	T	T	C
ms5657_Bactrocera_correcta__Cambodia	cor004	T	A	A	A	A	G	A	G	C	A	A	C	A	A	A	T	T	C	A	T	A	A	T	T	T	T	T	C	A	C	T	A	T	C	C	T	A	G	A	G	A	C	A	G	A	T	T	C
ms1098_Bactrocera_correcta__Cambodia	cor006	T	A	A	A	A	G	A	G	C	A	A	C	G	A	A	T	T	C	A	T	A	A	T	T	T	T	T	C	A	C	T	A	T	C	C	T	A	G	A	G	A	C	A	A	A	T	T	C
ms5697_Bactrocera_correcta__Thailand	cor001	T	A	A	A	A	G	A	G	C	A	A	C	A	A	A	T	T	C	A	T	A	A	T	T	T	T	T	C	A	C	T	A	T	C	C	T	A	G	A	G	A	C	A	A	A	T	T	C
ms5840_Bactrocera_correcta__Vietnam	cor001	T	A	A	A	A	G	A	G	C	A	A	C	A	A	A	T	T	C	A	T	A	A	T	T	T	T	T	C	A	C	T	A	T	C	C	T	A	G	A	G	A	C	A	A	A	T	T	C
ms7946_Bactrocera_correcta_FF753_China	cor006	T	A	A	A	A	G	A	G	C	A	A	C	G	A	A	T	T	C	A	T	A	A	T	T	T	T	T	C	A	C	T	A	T	C	C	T	A	G	A	G	A	C	A	A	A	T	T	C
ms5642_Bactrocera_correcta__Cambodia	cor001	T	A	A	A	A	G	A	G	C	A	A	C	A	A	A	T	T	C	A	T	A	A	T	T	T	T	T	C	A	C	T	A	T	C	C	T	A	G	A	G	A	C	A	A	A	T	T	C
ms5682_Bactrocera_correcta__Cambodia	cor004	T	A	A	A	A	G	A	G	C	A	A	C	A	A	A	T	T	C	A	T	A	A	T	T	T	T	T	C	A	C	T	A	T	C	C	T	A	G	A	G	A	C	A	G	A	T	T	C
ms7465_Bactrocera_correcta_FF673ME_SriLanka	cor045	T	A	A	A	A	G	A	G	C	A	A	C	A	A	A	T	T	C	A	T	A	A	T	C	T	T	T	C	A	C	T	A	T	C	C	T	A	G	A	G	A	C	A	A	A	T	T	C
ms5829_Bactrocera_correcta__Vietnam	cor004	T	A	A	A	A	G	A	G	C	A	A	C	A	A	A	T	T	C	A	T	A	A	T	T	T	T	T	C	A	C	T	A	T	C	C	T	A	G	A	G	A	C	A	G	A	T	T	C
ms5821_Bactrocera_correcta__Vietnam	cor002	T	A	A	A	A	G	G	G	C	A	A	C	A	A	A	T	T	C	A	T	A	A	C	T	T	T	T	C	A	C	T	A	T	C	C	T	A	G	A	G	A	C	A	A	A	T	T	C
ms7593_Bactrocera_correcta__Myanmar	cor004	T	A	A	A	A	G	A	G	C	A	A	C	A	A	A	T	T	C	A	T	A	A	T	T	T	T	T	C	A	C	T	A	T	C	C	T	A	G	A	G	A	C	A	G	A	T	T	C
ms5818_Bactrocera_correcta__Vietnam	cor046	T	A	A	A	A	G	A	G	C	A	A	C	A	A	A	T	T	C	A	T	A	A	T	T	T	T	T	C	A	C	T	A	T	C	C	T	A	G	A	G	A	C	A	A	A	T	T	C
ms5678_Bactrocera_correcta__Cambodia	cor005	T	A	A	A	A	G	A	G	C	A	A	C	A	A	A	T	C	C	A	T	A	A	T	T	T	T	T	C	A	C	T	A	T	C	C	T	A	G	A	G	A	C	A	A	A	T	T	C
ms5854_Bactrocera_correcta__Vietnam	cor004	T	A	A	A	A	G	A	G	C	A	A	C	A	A	A	T	T	C	A	T	A	A	T	T	T	T	T	C	A	C	T	A	T	C	C	T	A	G	A	G	A	C	A	G	A	T	T	C
ms1850_Bactrocera_correcta__Cambodia	cor002	T	A	A	A	A	G	G	G	C	A	A	C	A	A	A	T	T	C	A	T	A	A	C	T	T	T	T	C	A	C	T	A	T	C	C	T	A	G	A	G	A	C	A	A	A	T	T	C
ms5633_Bactrocera_correcta__Cambodia	cor004	T	A	A	A	A	G	A	G	C	A	A	C	A	A	A	T	T	C	A	T	A	A	T	T	T	T	T	C	A	C	T	A	T	C	C	T	A	G	A	G	A	C	A	G	A	T	T	C
ms7418_Bactrocera_correcta_FF687ME_SriLanka	cor047	T	A	A	A	A	G	A	G	C	A	A	C	A	A	A	T	T	C	A	T	A	A	T	T	T	T	T	C	A	C	T	A	T	C	C	T	A	G	A	G	A	C	A	A	A	T	T	C
ms5739_Bactrocera_correcta__Thailand	cor002	T	A	A	A	A	G	G	G	C	A	A	C	A	A	A	T	T	C	A	T	A	A	C	T	T	T	T	C	A	C	T	A	T	C	C	T	A	G	A	G	A	C	A	A	A	T	T	C
ms5801_Bactrocera_correcta__China	cor001	T	A	A	A	A	G	A	G	C	A	A	C	A	A	A	T	T	C	A	T	A	A	T	T	T	T	T	C	A	C	T	A	T	C	C	T	A	G	A	G	A	C	A	A	A	T	T	C
ms5868_Bactrocera_correcta__Vietnam	cor002	T	A	A	A	A	G	G	G	C	A	A	C	A	A	A	T	T	C	A	T	A	A	C	T	T	T	T	C	A	C	T	A	T	C	C	T	A	G	A	G	A	C	A	A	A	T	T	C
ms7433_Bactrocera_correcta_FF687ME_SriLanka	cor048	T	A	A	A	A	G	A	G	C	A	A	C	A	A	A	T	T	C	A	T	A	A	T	T	T	T	T	C	A	C	T	A	T	C	C	T	A	G	A	G	A	C	A	A	A	T	T	C
ms5685_Bactrocera_correcta__Cambodia	cor004	T	A	A	A	A	G	A	G	C	A	A	C	A	A	A	T	T	C	A	T	A	A	T	T	T	T	T	C	A	C	T	A	T	C	C	T	A	G	A	G	A	C	A	G	A	T	T	C
ms5862_Bactrocera_correcta__Vietnam	cor004	T	A	A	A	A	G	A	G	C	A	A	C	A	A	A	T	T	C	A	T	A	A	T	T	T	T	T	C	A	C	T	A	T	C	C	T	A	G	A	G	A	C	A	G	A	T	T	C
ms5750_Bactrocera_correcta__China	cor002	T	A	A	A	A	G	G	G	C	A	A	C	A	A	A	T	T	C	A	T	A	A	C	T	T	T	T	C	A	C	T	A	T	C	C	T	A	G	A	G	A	C	A	A	A	T	T	C
ms1856_Bactrocera_correcta__Cambodia	cor002	T	A	A	A	A	G	G	G	C	A	A	C	A	A	A	T	T	C	A	T	A	A	C	T	T	T	T	C	A	C	T	A	T	C	C	T	A	G	A	G	A	C	A	A	A	T	T	C
ms7557_Bactrocera_correcta__Thailand	cor004	T	A	A	A	A	G	A	G	C	A	A	C	A	A	A	T	T	C	A	T	A	A	T	T	T	T	T	C	A	C	T	A	T	C	C	T	A	G	A	G	A	C	A	G	A	T	T	C
ms5630_Bactrocera_correcta__Cambodia	cor002	T	A	A	A	A	G	G	G	C	A	A	C	A	A	A	T	T	C	A	T	A	A	C	T	T	T	T	C	A	C	T	A	T	C	C	T	A	G	A	G	A	C	A	A	A	T	T	C
ms7555_Bactrocera_correcta__Thailand	cor001	T	A	A	A	A	G	A	G	C	A	A	C	A	A	A	T	T	C	A	T	A	A	T	T	T	T	T	C	A	C	T	A	T	C	C	T	A	G	A	G	A	C	A	A	A	T	T	C
ms1853_Bactrocera_correcta__Cambodia	cor002	T	A	A	A	A	G	G	G	C	A	A	C	A	A	A	T	T	C	A	T	A	A	C	T	T	T	T	C	A	C	T	A	T	C	C	T	A	G	A	G	A	C	A	A	A	T	T	C
ms1862_Bactrocera_correcta__Thailand	cor002	T	A	A	A	A	G	G	G	C	A	A	C	A	A	A	T	T	C	A	T	A	A	C	T	T	T	T	C	A	C	T	A	T	C	C	T	A	G	A	G	A	C	A	A	A	T	T	C
ms5604_Bactrocera_correcta__Cambodia	cor008	T	A	A	A	A	G	A	G	C	A	A	C	A	A	A	T	T	C	A	T	A	A	T	T	T	T	T	C	A	C	T	A	T	C	T	T	A	G	A	G	A	C	A	A	A	T	T	C
ms7434_Bactrocera_correcta_FF687ME_SriLanka	cor034	T	A	A	A	A	G	A	G	C	A	A	C	A	A	A	T	T	C	A	T	A	A	T	T	T	T	T	C	A	C	T	A	T	C	C	T	A	G	A	G	A	C	A	A	A	T	T	C
ms5617_Bactrocera_correcta__Cambodia	cor002	T	A	A	A	A	G	G	G	C	A	A	C	A	A	A	T	T	C	A	T	A	A	C	T	T	T	T	C	A	C	T	A	T	C	C	T	A	G	A	G	A	C	A	A	A	T	T	C
ms5618_Bactrocera_correcta__Cambodia	cor044	T	A	A	A	A	G	A	G	C	A	A	C	A	A	A	T	T	C	A	T	A	A	T	T	T	T	T	C	A	C	T	A	T	C	C	T	A	G	A	G	A	C	A	A	A	T	T	C
ms5609_Bactrocera_correcta__Cambodia	cor002	T	A	A	A	A	G	G	G	C	A	A	C	A	A	A	T	T	C	A	T	A	A	C	T	T	T	T	C	A	C	T	A	T	C	C	T	A	G	A	G	A	C	A	A	A	T	T	C
ms7456_Bactrocera_correcta_FF632ME_SriLanka	cor049	T	A	A	A	A	G	A	G	C	A	A	C	A	A	A	T	T	C	A	T	A	A	T	T	T	T	T	C	A	C	T	A	T	C	C	T	A	G	A	G	A	C	A	A	A	T	T	C
ms5831_Bactrocera_correcta__Vietnam	cor002	T	A	A	A	A	G	G	G	C	A	A	C	A	A	A	T	T	C	A	T	A	A	C	T	T	T	T	C	A	C	T	A	T	C	C	T	A	G	A	G	A	C	A	A	A	T	T	C
ms7408_Bactrocera_correcta_FF687ME_SriLanka	cor008	T	A	A	A	A	G	A	G	C	A	A	C	A	A	A	T	T	C	A	T	A	A	T	T	T	T	T	C	A	C	T	A	T	C	T	T	A	G	A	G	A	C	A	A	A	T	T	C
ms5690_Bactrocera_correcta__Thailand	cor001	T	A	A	A	A	G	A	G	C	A	A	C	A	A	A	T	T	C	A	T	A	A	T	T	T	T	T	C	A	C	T	A	T	C	C	T	A	G	A	G	A	C	A	A	A	T	T	C
ms5652_Bactrocera_correcta__Cambodia	cor028	T	A	A	A	A	G	A	G	C	A	A	C	A	A	A	T	T	C	A	T	A	A	T	T	T	T	T	C	A	C	T	A	T	C	C	C	A	G	A	G	A	C	A	A	A	T	T	C
ms5880_Bactrocera_correcta__Thailand	cor001	T	A	A	A	A	G	A	G	C	A	A	C	A	A	A	T	T	C	A	T	A	A	T	T	T	T	T	C	A	C	T	A	T	C	C	T	A	G	A	G	A	C	A	A	A	T	T	C
ms5674_Bactrocera_correcta__Cambodia	cor050	T	A	A	A	A	G	A	G	C	A	A	C	A	A	A	T	T	C	A	T	A	A	T	T	T	T	T	C	A	C	T	A	T	C	C	T	A	G	A	G	A	C	A	A	A	T	T	C
ms7431_Bactrocera_correcta_FF687ME_SriLanka	cor051	T	A	A	A	A	G	A	G	C	A	A	C	A	A	A	T	T	C	G	T	A	A	T	T	C	T	T	C	A	C	T	A	T	C	C	T	A	G	A	G	A	C	A	A	G	T	T	C
ms7438_Bactrocera_correcta_FF687ME_SriLanka	cor052	T	A	A	A	A	G	A	G	C	A	A	C	A	A	A	T	T	C	A	T	A	A	T	T	T	T	T	C	A	C	T	A	T	C	C	T	G	G	A	G	A	C	A	G	A	T	T	C
ms1854_Bactrocera_correcta__Cambodia	cor002	T	A	A	A	A	G	G	G	C	A	A	C	A	A	A	T	T	C	A	T	A	A	C	T	T	T	T	C	A	C	T	A	T	C	C	T	A	G	A	G	A	C	A	A	A	T	T	C
ms1105_Bactrocera_correcta__Thailand	cor034	T	A	A	A	A	G	A	G	C	A	A	C	A	A	A	T	T	C	A	T	A	A	T	T	T	T	T	C	A	C	T	A	T	C	C	T	A	G	A	G	A	C	A	A	A	T	T	C
ms5758_Bactrocera_correcta__China	cor006	T	A	A	A	A	G	A	G	C	A	A	C	G	A	A	T	T	C	A	T	A	A	T	T	T	T	T	C	A	C	T	A	T	C	C	T	A	G	A	G	A	C	A	A	A	T	T	C
ms5628_Bactrocera_correcta__Cambodia	cor001	T	A	A	A	A	G	A	G	C	A	A	C	A	A	A	T	T	C	A	T	A	A	T	T	T	T	T	C	A	C	T	A	T	C	C	T	A	G	A	G	A	C	A	A	A	T	T	C
ms7440_Bactrocera_correcta_FF687ME_SriLanka	cor053	T	A	A	A	A	G	A	G	C	A	A	C	A	A	A	T	T	C	A	T	A	A	T	T	T	T	T	C	A	C	T	A	T	C	C	T	G	G	A	T	A	C	A	A	A	T	T	C
ms5689_Bactrocera_correcta__Thailand	cor001	T	A	A	A	A	G	A	G	C	A	A	C	A	A	A	T	T	C	A	T	A	A	T	T	T	T	T	C	A	C	T	A	T	C	C	T	A	G	A	G	A	C	A	A	A	T	T	C
ms5695_Bactrocera_correcta__Thailand	cor025	T	A	A	A	A	G	A	G	C	A	A	C	A	A	A	T	T	C	A	T	A	A	T	T	T	T	T	C	A	C	T	A	T	C	C	T	A	G	A	G	A	C	A	A	A	T	T	C
ms1868_Bactrocera_correcta__Thailand	cor004	T	A	A	A	A	G	A	G	C	A	A	C	A	A	A	T	T	C	A	T	A	A	T	T	T	T	T	C	A	C	T	A	T	C	C	T	A	G	A	G	A	C	A	G	A	T	T	C
ms5681_Bactrocera_correcta__Cambodia	cor001	T	A	A	A	A	G	A	G	C	A	A	C	A	A	A	T	T	C	A	T	A	A	T	T	T	T	T	C	A	C	T	A	T	C	C	T	A	G	A	G	A	C	A	A	A	T	T	C
ms7460_Bactrocera_correcta_FF632ME_SriLanka	cor008	T	A	A	A	A	G	A	G	C	A	A	C	A	A	A	T	T	C	A	T	A	A	T	T	T	T	T	C	A	C	T	A	T	C	T	T	A	G	A	G	A	C	A	A	A	T	T	C
ms5773_Bactrocera_correcta__China	cor007	T	A	A	A	A	G	A	G	C	A	A	A	A	A	A	T	T	C	A	T	A	A	T	T	T	T	T	C	A	C	T	A	T	C	C	T	G	G	A	G	A	C	A	A	A	T	T	T
ms5885_Bactrocera_correcta__Thailand	cor006	T	A	A	A	A	G	A	G	C	A	A	C	G	A	A	T	T	C	A	T	A	A	T	T	T	T	T	C	A	C	T	A	T	C	C	T	A	G	A	G	A	C	A	A	A	T	T	C
ms5636_Bactrocera_correcta__Cambodia	cor004	T	A	A	A	A	G	A	G	C	A	A	C	A	A	A	T	T	C	A	T	A	A	T	T	T	T	T	C	A	C	T	A	T	C	C	T	A	G	A	G	A	C	A	G	A	T	T	C
ms7412_Bactrocera_correcta_FF687ME_SriLanka	cor054	T	A	A	A	A	G	A	G	C	A	A	C	G	A	A	T	T	C	T	T	A	G	T	T	T	T	T	C	A	C	T	A	T	C	C	T	A	G	A	G	A	C	A	A	A	T	T	C
ms5631_Bactrocera_correcta__Cambodia	cor004	T	A	A	A	A	G	A	G	C	A	A	C	A	A	A	T	T	C	A	T	A	A	T	T	T	T	T	C	A	C	T	A	T	C	C	T	A	G	A	G	A	C	A	G	A	T	T	C
ms5671_Bactrocera_correcta__Cambodia	cor002	T	A	A	A	A	G	G	G	C	A	A	C	A	A	A	T	T	C	A	T	A	A	C	T	T	T	T	C	A	C	T	A	T	C	C	T	A	G	A	G	A	C	A	A	A	T	T	C
ms5819_Bactrocera_correcta__Vietnam	cor008	T	A	A	A	A	G	A	G	C	A	A	C	A	A	A	T	T	C	A	T	A	A	T	T	T	T	T	C	A	C	T	A	T	C	T	T	A	G	A	G	A	C	A	A	A	T	T	C
ms7424_Bactrocera_correcta_FF687ME_SriLanka	cor055	T	A	A	A	A	G	A	G	C	A	A	C	G	A	G	T	T	C	A	T	A	A	T	T	T	T	T	C	A	C	T	A	T	C	C	T	A	G	A	G	A	C	A	A	A	T	T	C
ms7451_Bactrocera_correcta_FF687ME_SriLanka	cor001	T	A	A	A	A	G	A	G	C	A	A	C	A	A	A	T	T	C	A	T	A	A	T	T	T	T	T	C	A	C	T	A	T	C	C	T	A	G	A	G	A	C	A	A	A	T	T	C
ms5638_Bactrocera_correcta__Cambodia	cor001	T	A	A	A	A	G	A	G	C	A	A	C	A	A	A	T	T	C	A	T	A	A	T	T	T	T	T	C	A	C	T	A	T	C	C	T	A	G	A	G	A	C	A	A	A	T	T	C
ms1864_Bactrocera_correcta__Thailand	cor001	T	A	A	A	A	G	A	G	C	A	A	C	A	A	A	T	T	C	A	T	A	A	T	T	T	T	T	C	A	C	T	A	T	C	C	T	A	G	A	G	A	C	A	A	A	T	T	C
ms5807_Bactrocera_correcta__Thailand	cor008	T	A	A	A	A	G	A	G	C	A	A	C	A	A	A	T	T	C	A	T	A	A	T	T	T	T	T	C	A	C	T	A	T	C	T	T	A	G	A	G	A	C	A	A	A	T	T	C
ms5781_Bactrocera_correcta__China	cor028	T	A	A	A	A	G	A	G	C	A	A	C	A	A	A	T	T	C	A	T	A	A	T	T	T	T	T	C	A	C	T	A	T	C	C	C	A	G	A	G	A	C	A	A	A	T	T	C
ms1100_Bactrocera_correcta__Cambodia	cor001	T	A	A	A	A	G	A	G	C	A	A	C	A	A	A	T	T	C	A	T	A	A	T	T	T	T	T	C	A	C	T	A	T	C	C	T	A	G	A	G	A	C	A	A	A	T	T	C
ms5794_Bactrocera_correcta__China	cor056	T	A	A	A	A	G	A	G	C	A	A	A	A	A	A	C	T	C	A	T	A	A	T	T	T	T	T	C	A	C	T	A	T	C	C	T	G	G	A	G	A	C	A	A	A	T	T	T
ms5708_Bactrocera_correcta__Thailand	cor002	T	A	A	A	A	G	G	G	C	A	A	C	A	A	A	T	T	C	A	T	A	A	C	T	T	T	T	C	A	C	T	A	T	C	C	T	A	G	A	G	A	C	A	A	A	T	T	C
ms5621_Bactrocera_correcta__Cambodia	cor002	T	A	A	A	A	G	G	G	C	A	A	C	A	A	A	T	T	C	A	T	A	A	C	T	T	T	T	C	A	C	T	A	T	C	C	T	A	G	A	G	A	C	A	A	A	T	T	C
ms7429_Bactrocera_correcta_FF687ME_SriLanka	cor011	T	A	A	A	A	G	A	G	C	A	A	C	A	A	A	T	T	C	A	T	A	A	T	T	T	T	T	C	G	C	T	A	T	C	C	T	A	G	A	G	A	C	A	A	A	T	T	C
ms5814_Bactrocera_correcta__Bangladesh	cor006	T	A	A	A	A	G	A	G	C	A	A	C	G	A	A	T	T	C	A	T	A	A	T	T	T	T	T	C	A	C	T	A	T	C	C	T	A	G	A	G	A	C	A	A	A	T	T	C
ms5873_Bactrocera_correcta__Vietnam	cor005	T	A	A	A	A	G	A	G	C	A	A	C	A	A	A	T	C	C	A	T	A	A	T	T	T	T	T	C	A	C	T	A	T	C	C	T	A	G	A	G	A	C	A	A	A	T	T	C
ms5709_Bactrocera_correcta__Thailand	cor006	T	A	A	A	A	G	A	G	C	A	A	C	G	A	A	T	T	C	A	T	A	A	T	T	T	T	T	C	A	C	T	A	T	C	C	T	A	G	A	G	A	C	A	A	A	T	T	C
ms5687_Bactrocera_correcta__Thailand	cor033	T	A	A	A	A	G	A	G	C	A	A	C	G	A	A	T	T	C	A	T	A	A	T	T	T	T	T	C	A	C	T	A	T	C	C	T	A	G	A	G	A	C	A	A	A	T	T	C
ms5741_Bactrocera_correcta__Thailand	cor001	T	A	A	A	A	G	A	G	C	A	A	C	A	A	A	T	T	C	A	T	A	A	T	T	T	T	T	C	A	C	T	A	T	C	C	T	A	G	A	G	A	C	A	A	A	T	T	C
ms5883_Bactrocera_correcta__Thailand	cor006	T	A	A	A	A	G	A	G	C	A	A	C	G	A	A	T	T	C	A	T	A	A	T	T	T	T	T	C	A	C	T	A	T	C	C	T	A	G	A	G	A	C	A	A	A	T	T	C
ms7461_Bactrocera_correcta_FF632ME_SriLanka	cor033	T	A	A	A	A	G	A	G	C	A	A	C	G	A	A	T	T	C	A	T	A	A	T	T	T	T	T	C	A	C	T	A	T	C	C	T	A	G	A	G	A	C	A	A	A	T	T	C
ms5718_Bactrocera_correcta__Thailand	cor002	T	A	A	A	A	G	G	G	C	A	A	C	A	A	A	T	T	C	A	T	A	A	C	T	T	T	T	C	A	C	T	A	T	C	C	T	A	G	A	G	A	C	A	A	A	T	T	C
ms7550_Bactrocera_correcta__Thailand	cor004	T	A	A	A	A	G	A	G	C	A	A	C	A	A	A	T	T	C	A	T	A	A	T	T	T	T	T	C	A	C	T	A	T	C	C	T	A	G	A	G	A	C	A	G	A	T	T	C
ms7444_Bactrocera_correcta_FF687ME_SriLanka	cor057	T	A	A	G	A	G	A	G	C	A	A	C	A	A	A	T	T	C	A	T	A	A	T	T	T	T	T	C	G	C	T	A	T	C	C	T	A	G	A	G	A	C	A	A	A	T	T	T
ms5833_Bactrocera_correcta__Vietnam	cor021	T	A	A	A	A	G	A	G	C	A	A	C	A	A	A	T	T	C	A	T	A	A	T	T	T	T	T	C	A	C	T	A	T	C	C	T	A	G	A	G	A	C	A	A	A	T	T	C
ms5713_Bactrocera_correcta__Thailand	cor002	T	A	A	A	A	G	G	G	C	A	A	C	A	A	A	T	T	C	A	T	A	A	C	T	T	T	T	C	A	C	T	A	T	C	C	T	A	G	A	G	A	C	A	A	A	T	T	C
ms5796_Bactrocera_correcta__China	cor058	A	T	A	A	A	G	A	G	C	A	A	C	A	A	A	T	T	C	A	T	A	A	T	T	T	T	T	C	A	C	T	A	T	C	C	T	A	G	A	G	A	C	A	A	A	T	T	C
ms7410_Bactrocera_correcta_FF687ME_SriLanka	cor033	T	A	A	A	A	G	A	G	C	A	A	C	G	A	A	T	T	C	A	T	A	A	T	T	T	T	T	C	A	C	T	A	T	C	C	T	A	G	A	G	A	C	A	A	A	T	T	C
ms3389_Bactrocera_correcta__Thailand	cor059	T	A	A	A	A	G	A	G	C	A	A	C	A	A	A	T	T	C	A	T	A	A	T	T	T	T	T	C	A	C	T	A	T	C	T	T	A	G	A	G	A	C	A	A	A	T	T	C
ms5870_Bactrocera_correcta__Vietnam	cor004	T	A	A	A	A	G	A	G	C	A	A	C	A	A	A	T	T	C	A	T	A	A	T	T	T	T	T	C	A	C	T	A	T	C	C	T	A	G	A	G	A	C	A	G	A	T	T	C
ms5800_Bactrocera_correcta__China	cor002	T	A	A	A	A	G	G	G	C	A	A	C	A	A	A	T	T	C	A	T	A	A	C	T	T	T	T	C	A	C	T	A	T	C	C	T	A	G	A	G	A	C	A	A	A	T	T	C
ms5820_Bactrocera_correcta__Vietnam	cor005	T	A	A	A	A	G	A	G	C	A	A	C	A	A	A	T	C	C	A	T	A	A	T	T	T	T	T	C	A	C	T	A	T	C	C	T	A	G	A	G	A	C	A	A	A	T	T	C
ms5803_Bactrocera_correcta__China	cor001	T	A	A	A	A	G	A	G	C	A	A	C	A	A	A	T	T	C	A	T	A	A	T	T	T	T	T	C	A	C	T	A	T	C	C	T	A	G	A	G	A	C	A	A	A	T	T	C
ms7446_Bactrocera_correcta_FF687ME_SriLanka	cor060	T	A	A	A	A	G	A	G	C	A	A	C	A	A	A	T	T	C	G	T	A	A	T	T	T	T	T	T	A	C	T	A	T	C	C	T	A	G	A	G	A	C	A	A	A	T	T	C
ms5731_Bactrocera_correcta__Thailand	cor002	T	A	A	A	A	G	G	G	C	A	A	C	A	A	A	T	T	C	A	T	A	A	C	T	T	T	T	C	A	C	T	A	T	C	C	T	A	G	A	G	A	C	A	A	A	T	T	C
ms5629_Bactrocera_correcta__Cambodia	cor001	T	A	A	A	A	G	A	G	C	A	A	C	A	A	A	T	T	C	A	T	A	A	T	T	T	T	T	C	A	C	T	A	T	C	C	T	A	G	A	G	A	C	A	A	A	T	T	C
ms5867_Bactrocera_correcta__Vietnam	cor021	T	A	A	A	A	G	A	G	C	A	A	C	A	A	A	T	T	C	A	T	A	A	T	T	T	T	T	C	A	C	T	A	T	C	C	T	A	G	A	G	A	C	A	A	A	T	T	C
ms5749_Bactrocera_correcta__China	cor006	T	A	A	A	A	G	A	G	C	A	A	C	G	A	A	T	T	C	A	T	A	A	T	T	T	T	T	C	A	C	T	A	T	C	C	T	A	G	A	G	A	C	A	A	A	T	T	C
ms5647_Bactrocera_correcta__Cambodia	cor044	T	A	A	A	A	G	A	G	C	A	A	C	A	A	A	T	T	C	A	T	A	A	T	T	T	T	T	C	A	C	T	A	T	C	C	T	A	G	A	G	A	C	A	A	A	T	T	C
ms5650_Bactrocera_correcta__Cambodia	cor001	T	A	A	A	A	G	A	G	C	A	A	C	A	A	A	T	T	C	A	T	A	A	T	T	T	T	T	C	A	C	T	A	T	C	C	T	A	G	A	G	A	C	A	A	A	T	T	C
ms5783_Bactrocera_correcta__China	cor034	T	A	A	A	A	G	A	G	C	A	A	C	A	A	A	T	T	C	A	T	A	A	T	T	T	T	T	C	A	C	T	A	T	C	C	T	A	G	A	G	A	C	A	A	A	T	T	C
ms5610_Bactrocera_correcta__Cambodia	cor028	T	A	A	A	A	G	A	G	C	A	A	C	A	A	A	T	T	C	A	T	A	A	T	T	T	T	T	C	A	C	T	A	T	C	C	C	A	G	A	G	A	C	A	A	A	T	T	C
ms7661_Bactrocera_correcta__Thailand	cor002	T	A	A	A	A	G	G	G	C	A	A	C	A	A	A	T	T	C	A	T	A	A	C	T	T	T	T	C	A	C	T	A	T	C	C	T	A	G	A	G	A	C	A	A	A	T	T	C
ms5871_Bactrocera_correcta__Vietnam	cor061	T	A	A	A	A	G	A	G	T	A	A	C	A	A	A	T	T	C	A	A	A	A	T	T	T	T	T	C	A	C	T	A	T	C	C	T	A	G	A	G	A	C	A	G	A	T	T	C
ms5809_Bactrocera_correcta__China	cor001	T	A	A	A	A	G	A	G	C	A	A	C	A	A	A	T	T	C	A	T	A	A	T	T	T	T	T	C	A	C	T	A	T	C	C	T	A	G	A	G	A	C	A	A	A	T	T	C
ms5721_Bactrocera_correcta__Thailand	cor028	T	A	A	A	A	G	A	G	C	A	A	C	A	A	A	T	T	C	A	T	A	A	T	T	T	T	T	C	A	C	T	A	T	C	C	C	A	G	A	G	A	C	A	A	A	T	T	C
ms5679_Bactrocera_correcta__Cambodia	cor001	T	A	A	A	A	G	A	G	C	A	A	C	A	A	A	T	T	C	A	T	A	A	T	T	T	T	T	C	A	C	T	A	T	C	C	T	A	G	A	G	A	C	A	A	A	T	T	C
ms5719_Bactrocera_correcta__Thailand	cor002	T	A	A	A	A	G	G	G	C	A	A	C	A	A	A	T	T	C	A	T	A	A	C	T	T	T	T	C	A	C	T	A	T	C	C	T	A	G	A	G	A	C	A	A	A	T	T	C
ms5826_Bactrocera_correcta__Vietnam	cor021	T	A	A	A	A	G	A	G	C	A	A	C	A	A	A	T	T	C	A	T	A	A	T	T	T	T	T	C	A	C	T	A	T	C	C	T	A	G	A	G	A	C	A	A	A	T	T	C
ms5848_Bactrocera_correcta__Vietnam	cor002	T	A	A	A	A	G	G	G	C	A	A	C	A	A	A	T	T	C	A	T	A	A	C	T	T	T	T	C	A	C	T	A	T	C	C	T	A	G	A	G	A	C	A	A	A	T	T	C
ms6275_Bactrocera_correcta__Vietnam	cor001	T	A	A	A	A	G	A	G	C	A	A	C	A	A	A	T	T	C	A	T	A	A	T	T	T	T	T	C	A	C	T	A	T	C	C	T	A	G	A	G	A	C	A	A	A	T	T	C
ms7556_Bactrocera_correcta__Thailand	cor005	T	A	A	A	A	G	A	G	C	A	A	C	A	A	A	T	C	C	A	T	A	A	T	T	T	T	T	C	A	C	T	A	T	C	C	T	A	G	A	G	A	C	A	A	A	T	T	C
ms7591_Bactrocera_correcta__Myanmar	cor025	T	A	A	A	A	G	A	G	C	A	A	C	A	A	A	T	T	C	A	T	A	A	T	T	T	T	T	C	A	C	T	A	T	C	C	T	A	G	A	G	A	C	A	A	A	T	T	C
ms5653_Bactrocera_correcta__Cambodia	cor004	T	A	A	A	A	G	A	G	C	A	A	C	A	A	A	T	T	C	A	T	A	A	T	T	T	T	T	C	A	C	T	A	T	C	C	T	A	G	A	G	A	C	A	G	A	T	T	C
ms1865_Bactrocera_correcta__Thailand	cor002	T	A	A	A	A	G	G	G	C	A	A	C	A	A	A	T	T	C	A	T	A	A	C	T	T	T	T	C	A	C	T	A	T	C	C	T	A	G	A	G	A	C	A	A	A	T	T	C
ms5619_Bactrocera_correcta__Cambodia	cor044	T	A	A	A	A	G	A	G	C	A	A	C	A	A	A	T	T	C	A	T	A	A	T	T	T	T	T	C	A	C	T	A	T	C	C	T	A	G	A	G	A	C	A	A	A	T	T	C
ms7426_Bactrocera_correcta_FF687ME_SriLanka	cor062	T	A	A	A	A	G	A	G	C	A	A	C	A	A	A	T	T	C	A	T	A	A	T	T	T	T	T	C	A	C	T	A	C	C	C	T	A	G	A	G	A	C	A	A	A	T	T	C
ms5724_Bactrocera_correcta__Thailand	cor004	T	A	A	A	A	G	A	G	C	A	A	C	A	A	A	T	T	C	A	T	A	A	T	T	T	T	T	C	A	C	T	A	T	C	C	T	A	G	A	G	A	C	A	G	A	T	T	C
ms7442_Bactrocera_correcta_FF687ME_SriLanka	cor063	T	A	A	A	A	A	A	G	C	A	A	C	A	A	A	T	T	C	A	T	A	A	T	T	T	T	T	C	A	C	T	A	T	C	C	C	A	G	A	G	A	C	A	A	A	T	T	C
ms7458_Bactrocera_correcta_FF632ME_SriLanka	cor004	T	A	A	A	A	G	A	G	C	A	A	C	A	A	A	T	T	C	A	T	A	A	T	T	T	T	T	C	A	C	T	A	T	C	C	T	A	G	A	G	A	C	A	G	A	T	T	C
ms5705_Bactrocera_correcta__Thailand	cor002	T	A	A	A	A	G	G	G	C	A	A	C	A	A	A	T	T	C	A	T	A	A	C	T	T	T	T	C	A	C	T	A	T	C	C	T	A	G	A	G	A	C	A	A	A	T	T	C
ms5824_Bactrocera_correcta__Vietnam	cor002	T	A	A	A	A	G	G	G	C	A	A	C	A	A	A	T	T	C	A	T	A	A	C	T	T	T	T	C	A	C	T	A	T	C	C	T	A	G	A	G	A	C	A	A	A	T	T	C
ms1852_Bactrocera_correcta__Cambodia	cor004	T	A	A	A	A	G	A	G	C	A	A	C	A	A	A	T	T	C	A	T	A	A	T	T	T	T	T	C	A	C	T	A	T	C	C	T	A	G	A	G	A	C	A	G	A	T	T	C
ms5843_Bactrocera_correcta__Vietnam	cor034	T	A	A	A	A	G	A	G	C	A	A	C	A	A	A	T	T	C	A	T	A	A	T	T	T	T	T	C	A	C	T	A	T	C	C	T	A	G	A	G	A	C	A	A	A	T	T	C
ms5606_Bactrocera_correcta__Cambodia	cor001	T	A	A	A	A	G	A	G	C	A	A	C	A	A	A	T	T	C	A	T	A	A	T	T	T	T	T	C	A	C	T	A	T	C	C	T	A	G	A	G	A	C	A	A	A	T	T	C
ms5658_Bactrocera_correcta__Cambodia	cor001	T	A	A	A	A	G	A	G	C	A	A	C	A	A	A	T	T	C	A	T	A	A	T	T	T	T	T	C	A	C	T	A	T	C	C	T	A	G	A	G	A	C	A	A	A	T	T	C
ms5795_Bactrocera_correcta__China	cor001	T	A	A	A	A	G	A	G	C	A	A	C	A	A	A	T	T	C	A	T	A	A	T	T	T	T	T	C	A	C	T	A	T	C	C	T	A	G	A	G	A	C	A	A	A	T	T	C
ms5866_Bactrocera_correcta__Vietnam	cor001	T	A	A	A	A	G	A	G	C	A	A	C	A	A	A	T	T	C	A	T	A	A	T	T	T	T	T	C	A	C	T	A	T	C	C	T	A	G	A	G	A	C	A	A	A	T	T	C
ms7948_Bactrocera_correcta_FF753_China	cor009	T	A	A	A	A	G	A	A	C	A	A	C	A	A	A	T	T	C	A	T	A	A	C	T	T	T	T	C	A	C	T	A	T	C	C	T	A	G	A	G	A	C	A	A	A	T	T	C
ms5732_Bactrocera_correcta__Thailand	cor004	T	A	A	A	A	G	A	G	C	A	A	C	A	A	A	T	T	C	A	T	A	A	T	T	T	T	T	C	A	C	T	A	T	C	C	T	A	G	A	G	A	C	A	G	A	T	T	C
ms5663_Bactrocera_correcta__Cambodia	cor064	T	A	A	A	G	A	A	G	C	A	A	C	A	A	A	T	T	C	A	T	A	A	T	T	T	T	T	C	A	C	T	A	T	C	C	T	A	G	A	G	A	C	A	G	A	T	T	C
ms5615_Bactrocera_correcta__Cambodia	cor002	T	A	A	A	A	G	G	G	C	A	A	C	A	A	A	T	T	C	A	T	A	A	C	T	T	T	T	C	A	C	T	A	T	C	C	T	A	G	A	G	A	C	A	A	A	T	T	C
ms5698_Bactrocera_correcta__Thailand	cor007	T	A	A	A	A	G	A	G	C	A	A	A	A	A	A	T	T	C	A	T	A	A	T	T	T	T	T	C	A	C	T	A	T	C	C	T	G	G	A	G	A	C	A	A	A	T	T	T
ms7428_Bactrocera_correcta_FF687ME_SriLanka	cor008	T	A	A	A	A	G	A	G	C	A	A	C	A	A	A	T	T	C	A	T	A	A	T	T	T	T	T	C	A	C	T	A	T	C	T	T	A	G	A	G	A	C	A	A	A	T	T	C
ms5835_Bactrocera_correcta__Vietnam	cor004	T	A	A	A	A	G	A	G	C	A	A	C	A	A	A	T	T	C	A	T	A	A	T	T	T	T	T	C	A	C	T	A	T	C	C	T	A	G	A	G	A	C	A	G	A	T	T	C
ms7448_Bactrocera_correcta_FF687ME_SriLanka	cor065	T	A	A	A	A	G	A	G	C	A	A	C	A	A	A	T	T	C	A	T	A	A	T	T	T	T	T	C	A	C	T	A	T	T	C	C	A	G	A	G	A	C	A	A	A	T	T	C
ms1869_Bactrocera_correcta__Thailand	cor005	T	A	A	A	A	G	A	G	C	A	A	C	A	A	A	T	C	C	A	T	A	A	T	T	T	T	T	C	A	C	T	A	T	C	C	T	A	G	A	G	A	C	A	A	A	T	T	C
ms5692_Bactrocera_correcta__Thailand	cor066	T	A	A	A	A	G	A	G	C	A	A	C	G	A	A	T	T	C	A	T	A	A	T	T	T	T	T	C	A	C	T	A	T	C	C	T	A	G	A	G	A	C	A	A	A	T	T	C
ms7454_Bactrocera_correcta_FF687ME_SriLanka	cor033	T	A	A	A	A	G	A	G	C	A	A	C	G	A	A	T	T	C	A	T	A	A	T	T	T	T	T	C	A	C	T	A	T	C	C	T	A	G	A	G	A	C	A	A	A	T	T	C
ms5722_Bactrocera_correcta__Thailand	cor002	T	A	A	A	A	G	G	G	C	A	A	C	A	A	A	T	T	C	A	T	A	A	C	T	T	T	T	C	A	C	T	A	T	C	C	T	A	G	A	G	A	C	A	A	A	T	T	C
ms5752_Bactrocera_correcta__China	cor001	T	A	A	A	A	G	A	G	C	A	A	C	A	A	A	T	T	C	A	T	A	A	T	T	T	T	T	C	A	C	T	A	T	C	C	T	A	G	A	G	A	C	A	A	A	T	T	C
ms1101_Bactrocera_correcta__Thailand	cor067	T	A	A	A	A	G	G	G	C	A	A	C	A	A	A	T	T	C	A	T	G	A	C	T	T	T	T	C	A	C	T	A	T	C	C	T	A	G	A	G	A	C	A	A	A	T	T	C
ms5841_Bactrocera_correcta__Vietnam	cor002	T	A	A	A	A	G	G	G	C	A	A	C	A	A	A	T	T	C	A	T	A	A	C	T	T	T	T	C	A	C	T	A	T	C	C	T	A	G	A	G	A	C	A	A	A	T	T	C
ms5762_Bactrocera_correcta__China	cor001	T	A	A	A	A	G	A	G	C	A	A	C	A	A	A	T	T	C	A	T	A	A	T	T	T	T	T	C	A	C	T	A	T	C	C	T	A	G	A	G	A	C	A	A	A	T	T	C
ms5852_Bactrocera_correcta__Vietnam	cor004	T	A	A	A	A	G	A	G	C	A	A	C	A	A	A	T	T	C	A	T	A	A	T	T	T	T	T	C	A	C	T	A	T	C	C	T	A	G	A	G	A	C	A	G	A	T	T	C
ms5607_Bactrocera_correcta__Cambodia	cor005	T	A	A	A	A	G	A	G	C	A	A	C	A	A	A	T	C	C	A	T	A	A	T	T	T	T	T	C	A	C	T	A	T	C	C	T	A	G	A	G	A	C	A	A	A	T	T	C
ms5785_Bactrocera_correcta__China	cor001	T	A	A	A	A	G	A	G	C	A	A	C	A	A	A	T	T	C	A	T	A	A	T	T	T	T	T	C	A	C	T	A	T	C	C	T	A	G	A	G	A	C	A	A	A	T	T	C
ms5730_Bactrocera_correcta__Thailand	cor005	T	A	A	A	A	G	A	G	C	A	A	C	A	A	A	T	C	C	A	T	A	A	T	T	T	T	T	C	A	C	T	A	T	C	C	T	A	G	A	G	A	C	A	A	A	T	T	C
ms7578_Bactrocera_correcta__Bangladesh	cor013	T	A	A	A	A	G	A	G	C	A	A	C	A	A	A	T	T	C	A	T	A	A	T	T	T	T	T	C	A	C	T	A	T	C	C	T	G	G	A	G	A	C	A	A	A	T	T	C
ms5661_Bactrocera_correcta__Cambodia	cor002	T	A	A	A	A	G	G	G	C	A	A	C	A	A	A	T	T	C	A	T	A	A	C	T	T	T	T	C	A	C	T	A	T	C	C	T	A	G	A	G	A	C	A	A	A	T	T	C
ms5662_Bactrocera_correcta__Cambodia	cor068	T	A	A	A	A	G	A	G	C	A	A	C	A	A	A	T	T	C	A	T	A	A	T	T	T	T	T	C	A	C	T	A	T	C	C	T	A	G	A	G	A	C	A	G	A	T	T	C
ms5825_Bactrocera_correcta__Vietnam	cor001	T	A	A	A	A	G	A	G	C	A	A	C	A	A	A	T	T	C	A	T	A	A	T	T	T	T	T	C	A	C	T	A	T	C	C	T	A	G	A	G	A	C	A	A	A	T	T	C
ms5701_Bactrocera_correcta__Thailand	cor007	T	A	A	A	A	G	A	G	C	A	A	A	A	A	A	T	T	C	A	T	A	A	T	T	T	T	T	C	A	C	T	A	T	C	C	T	G	G	A	G	A	C	A	A	A	T	T	T
ms5704_Bactrocera_correcta__Thailand	cor001	T	A	A	A	A	G	A	G	C	A	A	C	A	A	A	T	T	C	A	T	A	A	T	T	T	T	T	C	A	C	T	A	T	C	C	T	A	G	A	G	A	C	A	A	A	T	T	C
ms7417_Bactrocera_correcta_FF687ME_SriLanka	cor069	T	A	A	A	A	G	A	G	C	A	A	C	A	A	A	T	T	C	A	T	A	A	T	T	T	T	T	C	A	C	T	A	T	C	C	T	A	G	A	G	A	T	A	A	A	T	T	C
ms5665_Bactrocera_correcta__Cambodia	cor044	T	A	A	A	A	G	A	G	C	A	A	C	A	A	A	T	T	C	A	T	A	A	T	T	T	T	T	C	A	C	T	A	T	C	C	T	A	G	A	G	A	C	A	A	A	T	T	C
ms5616_Bactrocera_correcta__Cambodia	cor002	T	A	A	A	A	G	G	G	C	A	A	C	A	A	A	T	T	C	A	T	A	A	C	T	T	T	T	C	A	C	T	A	T	C	C	T	A	G	A	G	A	C	A	A	A	T	T	C
ms7561_Bactrocera_correcta__Bangladesh	cor070	T	A	A	A	A	G	A	G	C	A	A	C	A	A	A	T	T	C	A	T	A	A	T	T	T	T	T	C	A	C	T	A	T	C	C	T	G	G	A	G	A	C	A	A	A	T	T	C
ms5849_Bactrocera_correcta__Vietnam	cor001	T	A	A	A	A	G	A	G	C	A	A	C	A	A	A	T	T	C	A	T	A	A	T	T	T	T	T	C	A	C	T	A	T	C	C	T	A	G	A	G	A	C	A	A	A	T	T	C
ms5683_Bactrocera_correcta__Cambodia	cor001	T	A	A	A	A	G	A	G	C	A	A	C	A	A	A	T	T	C	A	T	A	A	T	T	T	T	T	C	A	C	T	A	T	C	C	T	A	G	A	G	A	C	A	A	A	T	T	C
ms5726_Bactrocera_correcta__Thailand	cor005	T	A	A	A	A	G	A	G	C	A	A	C	A	A	A	T	C	C	A	T	A	A	T	T	T	T	T	C	A	C	T	A	T	C	C	T	A	G	A	G	A	C	A	A	A	T	T	C
ms5639_Bactrocera_correcta__Cambodia	cor025	T	A	A	A	A	G	A	G	C	A	A	C	A	A	A	T	T	C	A	T	A	A	T	T	T	T	T	C	A	C	T	A	T	C	C	T	A	G	A	G	A	C	A	A	A	T	T	C
ms5649_Bactrocera_correcta__Cambodia	cor007	T	A	A	A	A	G	A	G	C	A	A	A	A	A	A	T	T	C	A	T	A	A	T	T	T	T	T	C	A	C	T	A	T	C	C	T	G	G	A	G	A	C	A	A	A	T	T	T
ms7567_Bactrocera_correcta__Bangladesh	cor071	T	A	A	A	A	G	A	G	C	A	A	C	A	A	A	T	T	C	A	T	A	A	T	T	T	T	T	C	A	C	T	A	T	C	C	T	A	G	A	G	A	C	A	A	A	T	T	C
ms1097_Bactrocera_correcta__Cambodia	cor039	T	A	A	A	A	G	A	A	C	A	A	C	G	A	G	T	T	C	A	T	A	A	T	T	T	T	T	C	A	C	T	A	T	C	C	T	A	G	A	G	A	C	A	A	A	A	T	C
ms7414_Bactrocera_correcta_FF687ME_SriLanka	cor072	T	A	A	A	A	G	A	G	C	A	A	C	G	A	A	T	T	C	A	T	A	A	T	T	T	T	T	C	A	C	T	A	T	C	C	T	A	G	A	G	A	C	A	A	A	T	T	C
ms7419_Bactrocera_correcta_FF687ME_SriLanka	cor049	T	A	A	A	A	G	A	G	C	A	A	C	A	A	A	T	T	C	A	T	A	A	T	T	T	T	T	C	A	C	T	A	T	C	C	T	A	G	A	G	A	C	A	A	A	T	T	C
ms7562_Bactrocera_correcta__Bangladesh	cor073	T	A	A	A	A	G	A	G	C	A	A	C	A	G	A	T	T	C	A	T	A	A	T	T	T	T	T	C	A	C	T	A	T	C	C	C	A	G	A	G	A	C	A	A	A	T	T	C
ms1858_Bactrocera_correcta__Cambodia	cor002	T	A	A	A	A	G	G	G	C	A	A	C	A	A	A	T	T	C	A	T	A	A	C	T	T	T	T	C	A	C	T	A	T	C	C	T	A	G	A	G	A	C	A	A	A	T	T	C
ms5875_Bactrocera_correcta__Vietnam	cor001	T	A	A	A	A	G	A	G	C	A	A	C	A	A	A	T	T	C	A	T	A	A	T	T	T	T	T	C	A	C	T	A	T	C	C	T	A	G	A	G	A	C	A	A	A	T	T	C
ms1099_Bactrocera_correcta__Cambodia	cor039	T	A	A	A	A	G	A	A	C	A	A	C	G	A	G	T	T	C	A	T	A	A	T	T	T	T	T	C	A	C	T	A	T	C	C	T	A	G	A	G	A	C	A	A	A	A	T	C
ms7427_Bactrocera_correcta_FF687ME_SriLanka	cor074	T	A	A	A	A	G	A	G	C	A	A	C	A	A	A	T	T	C	A	T	A	A	T	T	T	T	T	C	A	C	T	A	T	C	C	T	A	G	A	G	A	T	A	A	A	T	T	C
ms5745_Bactrocera_correcta__Thailand	cor004	T	A	A	A	A	G	A	G	C	A	A	C	A	A	A	T	T	C	A	T	A	A	T	T	T	T	T	C	A	C	T	A	T	C	C	T	A	G	A	G	A	C	A	G	A	T	T	C
ms5744_Bactrocera_correcta__Thailand	cor001	T	A	A	A	A	G	A	G	C	A	A	C	A	A	A	T	T	C	A	T	A	A	T	T	T	T	T	C	A	C	T	A	T	C	C	T	A	G	A	G	A	C	A	A	A	T	T	C
ms7553_Bactrocera_correcta__Thailand	cor028	T	A	A	A	A	G	A	G	C	A	A	C	A	A	A	T	T	C	A	T	A	A	T	T	T	T	T	C	A	C	T	A	T	C	C	C	A	G	A	G	A	C	A	A	A	T	T	C
ms5768_Bactrocera_correcta__China	cor001	T	A	A	A	A	G	A	G	C	A	A	C	A	A	A	T	T	C	A	T	A	A	T	T	T	T	T	C	A	C	T	A	T	C	C	T	A	G	A	G	A	C	A	A	A	T	T	C
ms5857_Bactrocera_correcta__Vietnam	cor002	T	A	A	A	A	G	G	G	C	A	A	C	A	A	A	T	T	C	A	T	A	A	C	T	T	T	T	C	A	C	T	A	T	C	C	T	A	G	A	G	A	C	A	A	A	T	T	C
ms7565_Bactrocera_correcta__Bangladesh	cor075	T	A	A	A	A	G	A	G	C	A	A	C	G	A	A	T	T	C	A	T	A	A	T	T	T	T	T	C	A	C	C	A	T	C	C	T	A	G	A	G	A	C	A	A	A	T	T	C
ms7583_Bactrocera_correcta__Myanmar	cor076	T	A	A	A	A	G	A	G	C	A	A	C	A	A	A	T	T	C	A	T	A	A	T	T	T	T	T	C	A	C	T	A	T	C	C	T	G	A	A	G	A	C	A	A	A	T	T	C
ms5651_Bactrocera_correcta__Cambodia	cor014	T	A	A	A	A	G	A	G	C	A	A	C	A	A	A	T	T	C	A	T	A	A	T	T	T	T	T	C	A	C	T	A	T	C	C	T	A	G	A	G	A	C	A	A	A	T	T	C
ms5673_Bactrocera_correcta__Cambodia	cor012	T	A	A	A	A	G	A	G	C	A	A	C	A	A	A	T	T	C	A	T	A	A	T	T	T	T	T	C	A	C	T	A	T	C	C	T	A	G	A	G	A	C	A	A	A	T	T	C
ms5728_Bactrocera_correcta__Thailand	cor002	T	A	A	A	A	G	G	G	C	A	A	C	A	A	A	T	T	C	A	T	A	A	C	T	T	T	T	C	A	C	T	A	T	C	C	T	A	G	A	G	A	C	A	A	A	T	T	C
ms7664_Bactrocera_correcta__Thailand	cor002	T	A	A	A	A	G	G	G	C	A	A	C	A	A	A	T	T	C	A	T	A	A	C	T	T	T	T	C	A	C	T	A	T	C	C	T	A	G	A	G	A	C	A	A	A	T	T	C
ms7577_Bactrocera_correcta__Bangladesh	cor077	T	A	A	A	A	G	A	G	C	A	A	C	A	A	A	T	T	C	A	T	A	A	C	T	T	T	T	C	A	C	T	A	T	C	C	T	A	G	A	G	A	C	A	A	A	T	T	C
ms5792_Bactrocera_correcta__China	cor006	T	A	A	A	A	G	A	G	C	A	A	C	G	A	A	T	T	C	A	T	A	A	T	T	T	T	T	C	A	C	T	A	T	C	C	T	A	G	A	G	A	C	A	A	A	T	T	C
ms5684_Bactrocera_correcta__Cambodia	cor007	T	A	A	A	A	G	A	G	C	A	A	A	A	A	A	T	T	C	A	T	A	A	T	T	T	T	T	C	A	C	T	A	T	C	C	T	G	G	A	G	A	C	A	A	A	T	T	T
ms5765_Bactrocera_correcta__China	cor005	T	A	A	A	A	G	A	G	C	A	A	C	A	A	A	T	C	C	A	T	A	A	T	T	T	T	T	C	A	C	T	A	T	C	C	T	A	G	A	G	A	C	A	A	A	T	T	C
ms4317_Bactrocera_correcta__Bangladesh	cor044	T	A	A	A	A	G	A	G	C	A	A	C	A	A	A	T	T	C	A	T	A	A	T	T	T	T	T	C	A	C	T	A	T	C	C	T	A	G	A	G	A	C	A	A	A	T	T	C
ms5747_Bactrocera_correcta__China	cor008	T	A	A	A	A	G	A	G	C	A	A	C	A	A	A	T	T	C	A	T	A	A	T	T	T	T	T	C	A	C	T	A	T	C	T	T	A	G	A	G	A	C	A	A	A	T	T	C
ms5834_Bactrocera_correcta__Vietnam	cor007	T	A	A	A	A	G	A	G	C	A	A	A	A	A	A	T	T	C	A	T	A	A	T	T	T	T	T	C	A	C	T	A	T	C	C	T	G	G	A	G	A	C	A	A	A	T	T	T
ms7570_Bactrocera_correcta__Bangladesh	cor078	T	A	A	A	A	G	A	G	C	A	A	C	A	A	A	T	T	C	A	T	A	A	T	T	T	T	T	C	A	C	T	A	T	C	C	T	A	G	A	G	A	C	G	A	A	T	T	C
ms5710_Bactrocera_correcta__Thailand	cor006	T	A	A	A	A	G	A	G	C	A	A	C	G	A	A	T	T	C	A	T	A	A	T	T	T	T	T	C	A	C	T	A	T	C	C	T	A	G	A	G	A	C	A	A	A	T	T	C
ms7416_Bactrocera_correcta_FF687ME_SriLanka	cor079	T	A	A	A	A	G	A	G	C	A	A	C	A	A	A	T	T	C	A	T	A	A	T	T	T	T	T	C	A	C	T	A	T	C	C	T	A	G	A	G	A	C	A	A	A	T	T	C
ms7449_Bactrocera_correcta_FF687ME_SriLanka	cor080	T	A	A	A	A	G	A	G	C	A	A	C	A	A	A	T	T	C	A	T	A	A	T	T	T	T	T	C	A	C	T	A	T	C	C	T	A	G	A	G	T	C	A	A	A	T	T	C
ms5670_Bactrocera_correcta__Cambodia	cor006	T	A	A	A	A	G	A	G	C	A	A	C	G	A	A	T	T	C	A	T	A	A	T	T	T	T	T	C	A	C	T	A	T	C	C	T	A	G	A	G	A	C	A	A	A	T	T	C
ms5763_Bactrocera_correcta__China	cor001	T	A	A	A	A	G	A	G	C	A	A	C	A	A	A	T	T	C	A	T	A	A	T	T	T	T	T	C	A	C	T	A	T	C	C	T	A	G	A	G	A	C	A	A	A	T	T	C
ms7552_Bactrocera_correcta__Thailand	cor001	T	A	A	A	A	G	A	G	C	A	A	C	A	A	A	T	T	C	A	T	A	A	T	T	T	T	T	C	A	C	T	A	T	C	C	T	A	G	A	G	A	C	A	A	A	T	T	C
ms7330_Bactrocera_correcta__SriLanka	cor012	T	A	A	A	A	G	A	G	C	A	A	C	A	A	A	T	T	C	A	T	A	A	T	T	T	T	T	C	A	C	T	A	T	C	C	T	A	G	A	G	A	C	A	A	A	T	T	C
ms7413_Bactrocera_correcta_FF687ME_SriLanka	cor081	T	A	A	A	A	G	A	G	C	A	A	C	A	A	A	T	T	C	A	T	A	A	T	T	T	T	T	C	A	C	T	A	T	C	C	T	A	G	A	G	A	C	A	G	A	T	C	C
ms5644_Bactrocera_correcta__Cambodia	cor034	T	A	A	A	A	G	A	G	C	A	A	C	A	A	A	T	T	C	A	T	A	A	T	T	T	T	T	C	A	C	T	A	T	C	C	T	A	G	A	G	A	C	A	A	A	T	T	C
ms5605_Bactrocera_correcta__Cambodia	cor004	T	A	A	A	A	G	A	G	C	A	A	C	A	A	A	T	T	C	A	T	A	A	T	T	T	T	T	C	A	C	T	A	T	C	C	T	A	G	A	G	A	C	A	G	A	T	T	C
ms7581_Bactrocera_correcta__Myanmar	cor025	T	A	A	A	A	G	A	G	C	A	A	C	A	A	A	T	T	C	A	T	A	A	T	T	T	T	T	C	A	C	T	A	T	C	C	T	A	G	A	G	A	C	A	A	A	T	T	C
ms5706_Bactrocera_correcta__Thailand	cor001	T	A	A	A	A	G	A	G	C	A	A	C	A	A	A	T	T	C	A	T	A	A	T	T	T	T	T	C	A	C	T	A	T	C	C	T	A	G	A	G	A	C	A	A	A	T	T	C
ms7573_Bactrocera_correcta__Bangladesh	cor015	T	A	A	A	A	G	A	G	C	A	A	C	A	A	A	T	T	C	A	T	A	A	T	T	T	T	T	C	A	C	T	A	T	C	C	T	A	G	A	G	A	C	A	A	A	T	T	C
ms7459_Bactrocera_correcta_FF632ME_SriLanka	cor082	T	A	A	A	A	G	A	G	C	A	A	C	A	A	A	T	C	C	A	T	A	A	T	T	T	C	T	C	A	T	T	A	T	C	C	T	A	G	A	G	A	C	A	A	A	T	T	C
ms5837_Bactrocera_correcta__Vietnam	cor005	T	A	A	A	A	G	A	G	C	A	A	C	A	A	A	T	C	C	A	T	A	A	T	T	T	T	T	C	A	C	T	A	T	C	C	T	A	G	A	G	A	C	A	A	A	T	T	C
ms5700_Bactrocera_correcta__Thailand	cor001	T	A	A	A	A	G	A	G	C	A	A	C	A	A	A	T	T	C	A	T	A	A	T	T	T	T	T	C	A	C	T	A	T	C	C	T	A	G	A	G	A	C	A	A	A	T	T	C
ms5635_Bactrocera_correcta__Cambodia	cor004	T	A	A	A	A	G	A	G	C	A	A	C	A	A	A	T	T	C	A	T	A	A	T	T	T	T	T	C	A	C	T	A	T	C	C	T	A	G	A	G	A	C	A	G	A	T	T	C
ms5746_Bactrocera_correcta__Thailand	cor001	T	A	A	A	A	G	A	G	C	A	A	C	A	A	A	T	T	C	A	T	A	A	T	T	T	T	T	C	A	C	T	A	T	C	C	T	A	G	A	G	A	C	A	A	A	T	T	C
ms5846_Bactrocera_correcta__Vietnam	cor002	T	A	A	A	A	G	G	G	C	A	A	C	A	A	A	T	T	C	A	T	A	A	C	T	T	T	T	C	A	C	T	A	T	C	C	T	A	G	A	G	A	C	A	A	A	T	T	C
ms5784_Bactrocera_correcta__China	cor083	T	A	A	A	A	G	G	G	C	A	A	C	A	A	A	T	T	C	A	T	A	A	C	T	T	T	T	C	A	C	T	A	T	C	C	T	A	G	A	G	A	C	A	A	A	T	T	C
ms7945_Bactrocera_correcta_FF753_China	cor025	T	A	A	A	A	G	A	G	C	A	A	C	A	A	A	T	T	C	A	T	A	A	T	T	T	T	T	C	A	C	T	A	T	C	C	T	A	G	A	G	A	C	A	A	A	T	T	C
ms5851_Bactrocera_correcta__Vietnam	cor001	T	A	A	A	A	G	A	G	C	A	A	C	A	A	A	T	T	C	A	T	A	A	T	T	T	T	T	C	A	C	T	A	T	C	C	T	A	G	A	G	A	C	A	A	A	T	T	C
ms5786_Bactrocera_correcta__China	cor001	T	A	A	A	A	G	A	G	C	A	A	C	A	A	A	T	T	C	A	T	A	A	T	T	T	T	T	C	A	C	T	A	T	C	C	T	A	G	A	G	A	C	A	A	A	T	T	C
ms7654_Bactrocera_correcta__Vietnam	cor001	T	A	A	A	A	G	A	G	C	A	A	C	A	A	A	T	T	C	A	T	A	A	T	T	T	T	T	C	A	C	T	A	T	C	C	T	A	G	A	G	A	C	A	A	A	T	T	C
ms5742_Bactrocera_correcta__Thailand	cor001	T	A	A	A	A	G	A	G	C	A	A	C	A	A	A	T	T	C	A	T	A	A	T	T	T	T	T	C	A	C	T	A	T	C	C	T	A	G	A	G	A	C	A	A	A	T	T	C
ms5878_Bactrocera_correcta__Thailand	cor004	T	A	A	A	A	G	A	G	C	A	A	C	A	A	A	T	T	C	A	T	A	A	T	T	T	T	T	C	A	C	T	A	T	C	C	T	A	G	A	G	A	C	A	G	A	T	T	C
ms5624_Bactrocera_correcta__Cambodia	cor044	T	A	A	A	A	G	A	G	C	A	A	C	A	A	A	T	T	C	A	T	A	A	T	T	T	T	T	C	A	C	T	A	T	C	C	T	A	G	A	G	A	C	A	A	A	T	T	C
ms5799_Bactrocera_correcta__China	cor001	T	A	A	A	A	G	A	G	C	A	A	C	A	A	A	T	T	C	A	T	A	A	T	T	T	T	T	C	A	C	T	A	T	C	C	T	A	G	A	G	A	C	A	A	A	T	T	C
ms5881_Bactrocera_correcta__Thailand	cor001	T	A	A	A	A	G	A	G	C	A	A	C	A	A	A	T	T	C	A	T	A	A	T	T	T	T	T	C	A	C	T	A	T	C	C	T	A	G	A	G	A	C	A	A	A	T	T	C
ms5715_Bactrocera_correcta__Thailand	cor001	T	A	A	A	A	G	A	G	C	A	A	C	A	A	A	T	T	C	A	T	A	A	T	T	T	T	T	C	A	C	T	A	T	C	C	T	A	G	A	G	A	C	A	A	A	T	T	C
ms7564_Bactrocera_correcta__Bangladesh	cor084	T	A	A	A	A	G	A	G	C	A	G	C	A	A	A	T	T	C	A	T	A	A	T	T	T	T	C	C	A	C	T	A	T	C	C	T	G	G	A	G	A	C	A	A	A	T	T	C
ms5694_Bactrocera_correcta__Thailand	cor007	T	A	A	A	A	G	A	G	C	A	A	A	A	A	A	T	T	C	A	T	A	A	T	T	T	T	T	C	A	C	T	A	T	C	C	T	G	G	A	G	A	C	A	A	A	T	T	T
ms5760_Bactrocera_correcta__China	cor001	T	A	A	A	A	G	A	G	C	A	A	C	A	A	A	T	T	C	A	T	A	A	T	T	T	T	T	C	A	C	T	A	T	C	C	T	A	G	A	G	A	C	A	A	A	T	T	C
ms7559_Bactrocera_correcta__Bangladesh	cor078	T	A	A	A	A	G	A	G	C	A	A	C	A	A	A	T	T	C	A	T	A	A	T	T	T	T	T	C	A	C	T	A	T	C	C	T	A	G	A	G	A	C	G	A	A	T	T	C
ms5828_Bactrocera_correcta__Vietnam	cor007	T	A	A	A	A	G	A	G	C	A	A	A	A	A	A	T	T	C	A	T	A	A	T	T	T	T	T	C	A	C	T	A	T	C	C	T	G	G	A	G	A	C	A	A	A	T	T	T
ms5832_Bactrocera_correcta__Vietnam	cor001	T	A	A	A	A	G	A	G	C	A	A	C	A	A	A	T	T	C	A	T	A	A	T	T	T	T	T	C	A	C	T	A	T	C	C	T	A	G	A	G	A	C	A	A	A	T	T	C
ms7568_Bactrocera_correcta__Bangladesh	cor011	T	A	A	A	A	G	A	G	C	A	A	C	A	A	A	T	T	C	A	T	A	A	T	T	T	T	T	C	G	C	T	A	T	C	C	T	A	G	A	G	A	C	A	A	A	T	T	C
ms5712_Bactrocera_correcta__Thailand	cor007	T	A	A	A	A	G	A	G	C	A	A	A	A	A	A	T	T	C	A	T	A	A	T	T	T	T	T	C	A	C	T	A	T	C	C	T	G	G	A	G	A	C	A	A	A	T	T	T
ms5680_Bactrocera_correcta__Cambodia	cor012	T	A	A	A	A	G	A	G	C	A	A	C	A	A	A	T	T	C	A	T	A	A	T	T	T	T	T	C	A	C	T	A	T	C	C	T	A	G	A	G	A	C	A	A	A	T	T	C
ms5804_Bactrocera_correcta__China	cor008	T	A	A	A	A	G	A	G	C	A	A	C	A	A	A	T	T	C	A	T	A	A	T	T	T	T	T	C	A	C	T	A	T	C	T	T	A	G	A	G	A	C	A	A	A	T	T	C
ms5856_Bactrocera_correcta__Vietnam	cor004	T	A	A	A	A	G	A	G	C	A	A	C	A	A	A	T	T	C	A	T	A	A	T	T	T	T	T	C	A	C	T	A	T	C	C	T	A	G	A	G	A	C	A	G	A	T	T	C
ms5686_Bactrocera_correcta__Cambodia	cor004	T	A	A	A	A	G	A	G	C	A	A	C	A	A	A	T	T	C	A	T	A	A	T	T	T	T	T	C	A	C	T	A	T	C	C	T	A	G	A	G	A	C	A	G	A	T	T	C
ms1863_Bactrocera_correcta__Thailand	cor001	T	A	A	A	A	G	A	G	C	A	A	C	A	A	A	T	T	C	A	T	A	A	T	T	T	T	T	C	A	C	T	A	T	C	C	T	A	G	A	G	A	C	A	A	A	T	T	C
ms5822_Bactrocera_correcta__Vietnam	cor005	T	A	A	A	A	G	A	G	C	A	A	C	A	A	A	T	C	C	A	T	A	A	T	T	T	T	T	C	A	C	T	A	T	C	C	T	A	G	A	G	A	C	A	A	A	T	T	C
ms5672_Bactrocera_correcta__Cambodia	cor004	T	A	A	A	A	G	A	G	C	A	A	C	A	A	A	T	T	C	A	T	A	A	T	T	T	T	T	C	A	C	T	A	T	C	C	T	A	G	A	G	A	C	A	G	A	T	T	C
ms5641_Bactrocera_correcta__Cambodia	cor004	T	A	A	A	A	G	A	G	C	A	A	C	A	A	A	T	T	C	A	T	A	A	T	T	T	T	T	C	A	C	T	A	T	C	C	T	A	G	A	G	A	C	A	G	A	T	T	C
ms5813_Bactrocera_correcta__Bangladesh	cor007	T	A	A	A	A	G	A	G	C	A	A	A	A	A	A	T	T	C	A	T	A	A	T	T	T	T	T	C	A	C	T	A	T	C	C	T	G	G	A	G	A	C	A	A	A	T	T	T
ms7329_Bactrocera_correcta__SriLanka	cor085	T	A	A	A	A	G	A	G	C	A	A	C	A	A	A	T	T	C	A	T	A	A	T	T	T	T	T	C	A	C	T	A	T	C	C	T	G	G	A	G	A	C	A	A	A	T	T	C
ms7406_Bactrocera_correcta_FF687ME_SriLanka	cor086	T	A	A	A	A	G	A	G	C	A	A	C	G	A	A	T	T	C	A	T	A	A	T	T	T	T	T	C	A	C	T	A	T	C	C	T	A	G	A	G	A	C	A	A	A	T	T	C
ms5660_Bactrocera_correcta__Cambodia	cor002	T	A	A	A	A	G	G	G	C	A	A	C	A	A	A	T	T	C	A	T	A	A	C	T	T	T	T	C	A	C	T	A	T	C	C	T	A	G	A	G	A	C	A	A	A	T	T	C
[truncated: 54 more columns]

## Sheet: B_correcta_uniques
Haplotype	2	3	27	30	35	36	38	39	48	60	78	90	93	96	108	114	117	123	132	138	141	150	156	177	198	207	210	219	225	228	231	240	243	249	255	259	264	265	270	273	279	283	297	300	309	312	330	336	348
cor001	T	A	A	A	A	G	A	G	C	A	A	C	A	A	A	T	T	C	A	T	A	A	T	T	T	T	T	C	A	C	T	A	T	C	C	T	A	G	A	G	A	C	A	A	A	T	T	C	T
cor002	T	A	A	A	A	G	G	G	C	A	A	C	A	A	A	T	T	C	A	T	A	A	C	T	T	T	T	C	A	C	T	A	T	C	C	T	A	G	A	G	A	C	A	A	A	T	T	C	T
cor003	T	A	G	A	A	G	G	G	C	A	A	C	A	A	A	T	T	C	A	T	A	A	C	T	T	T	T	C	A	C	T	A	T	C	C	T	A	G	A	G	A	C	A	A	A	T	T	C	T
cor004	T	A	A	A	A	G	A	G	C	A	A	C	A	A	A	T	T	C	A	T	A	A	T	T	T	T	T	C	A	C	T	A	T	C	C	T	A	G	A	G	A	C	A	G	A	T	T	C	T
cor005	T	A	A	A	A	G	A	G	C	A	A	C	A	A	A	T	C	C	A	T	A	A	T	T	T	T	T	C	A	C	T	A	T	C	C	T	A	G	A	G	A	C	A	A	A	T	T	C	T
cor006	T	A	A	A	A	G	A	G	C	A	A	C	G	A	A	T	T	C	A	T	A	A	T	T	T	T	T	C	A	C	T	A	T	C	C	T	A	G	A	G	A	C	A	A	A	T	T	C	T
cor007	T	A	A	A	A	G	A	G	C	A	A	A	A	A	A	T	T	C	A	T	A	A	T	T	T	T	T	C	A	C	T	A	T	C	C	T	G	G	A	G	A	C	A	A	A	T	T	T	T
cor008	T	A	A	A	A	G	A	G	C	A	A	C	A	A	A	T	T	C	A	T	A	A	T	T	T	T	T	C	A	C	T	A	T	C	T	T	A	G	A	G	A	C	A	A	A	T	T	C	T
cor009	T	A	A	A	A	G	A	A	C	A	A	C	A	A	A	T	T	C	A	T	A	A	C	T	T	T	T	C	A	C	T	A	T	C	C	T	A	G	A	G	A	C	A	A	A	T	T	C	T
cor010	T	A	A	A	A	G	A	G	C	A	A	C	G	A	A	T	T	C	A	T	A	A	T	T	T	T	T	C	A	C	T	A	T	C	C	T	A	G	A	G	A	C	A	A	A	T	T	C	T
cor011	T	A	A	A	A	G	A	G	C	A	A	C	A	A	A	T	T	C	A	T	A	A	T	T	T	T	T	C	G	C	T	A	T	C	C	T	A	G	A	G	A	C	A	A	A	T	T	C	T
cor012	T	A	A	A	A	G	A	G	C	A	A	C	A	A	A	T	T	C	A	T	A	A	T	T	T	T	T	C	A	C	T	A	T	C	C	T	A	G	A	G	A	C	A	A	A	T	T	C	T
cor013	T	A	A	A	A	G	A	G	C	A	A	C	A	A	A	T	T	C	A	T	A	A	T	T	T	T	T	C	A	C	T	A	T	C	C	T	G	G	A	G	A	C	A	A	A	T	T	C	T
cor014	T	A	A	A	A	G	A	G	C	A	A	C	A	A	A	T	T	C	A	T	A	A	T	T	T	T	T	C	A	C	T	A	T	C	C	T	A	G	A	G	A	C	A	A	A	T	T	C	T
cor015	T	A	A	A	A	G	A	G	C	A	A	C	A	A	A	T	T	C	A	T	A	A	T	T	T	T	T	C	A	C	T	A	T	C	C	T	A	G	A	G	A	C	A	A	A	T	T	C	T
cor016	T	A	A	A	A	G	A	G	C	A	A	C	A	A	A	T	T	C	A	T	A	A	T	T	T	T	T	C	A	C	T	A	T	C	C	T	A	G	A	G	A	C	A	A	A	T	T	C	T
cor017	T	A	A	A	A	G	A	G	C	A	A	C	A	A	A	T	T	C	A	T	A	A	T	T	T	T	T	C	A	C	T	A	T	C	C	T	G	G	A	G	A	C	A	A	A	T	T	C	T
cor018	T	A	A	A	A	G	A	G	C	A	A	C	A	A	A	T	T	C	A	T	A	A	T	T	T	T	T	C	A	C	T	A	T	C	C	T	G	G	A	G	A	C	A	A	A	T	T	C	T
cor019	T	A	A	A	A	G	A	G	C	A	A	C	A	A	A	T	T	C	A	T	A	A	T	T	T	T	T	C	A	C	T	A	T	C	C	T	G	G	A	G	A	C	A	A	A	T	T	C	T
cor020	T	A	A	A	A	G	A	G	C	A	A	C	A	A	A	T	T	C	A	T	A	A	T	T	T	T	T	C	A	C	T	A	T	C	C	T	A	G	G	G	A	C	A	A	A	T	T	C	T
cor021	T	A	A	A	A	G	A	G	C	A	A	C	A	A	A	T	T	C	A	T	A	A	T	T	T	T	T	C	A	C	T	A	T	C	C	T	A	G	A	G	A	C	A	A	A	T	T	C	T
cor022	T	A	A	A	A	G	A	G	C	G	A	A	A	A	G	T	T	C	A	T	A	A	T	T	T	T	T	C	A	C	T	A	T	C	C	T	A	G	A	G	A	C	A	A	A	T	T	C	T
cor023	T	A	A	A	A	G	A	G	C	A	A	C	A	A	A	T	T	C	A	T	A	A	T	T	T	T	T	C	A	C	T	A	T	T	C	T	A	G	A	G	A	C	A	A	A	T	T	C	T
cor024	T	A	A	A	A	G	A	G	C	A	A	C	A	A	A	T	T	C	A	T	A	A	T	T	T	T	T	C	A	C	T	A	T	C	C	T	A	G	A	G	G	C	A	G	A	T	T	C	T
cor025	T	A	A	A	A	G	A	G	C	A	A	C	A	A	A	T	T	C	A	T	A	A	T	T	T	T	T	C	A	C	T	A	T	C	C	T	A	G	A	G	A	C	A	A	A	T	T	C	T
cor026	T	A	A	A	A	G	A	G	C	A	A	C	A	A	A	T	T	C	A	T	A	A	T	T	T	T	T	C	A	C	T	A	T	C	C	T	A	G	A	G	A	C	A	A	A	T	T	C	T
cor027	T	A	A	A	A	G	A	G	T	A	A	C	G	A	A	T	T	C	A	T	A	A	T	T	T	T	T	C	A	C	T	A	T	C	C	T	A	G	A	G	A	C	A	A	A	T	T	C	C
cor028	T	A	A	A	A	G	A	G	C	A	A	C	A	A	A	T	T	C	A	T	A	A	T	T	T	T	T	C	A	C	T	A	T	C	C	C	A	G	A	G	A	C	A	A	A	T	T	C	T
cor029	T	A	A	A	A	G	A	G	C	A	A	C	G	A	A	T	T	C	A	T	A	A	T	T	T	T	T	C	A	C	T	A	T	C	C	T	A	G	A	G	A	C	A	A	A	T	T	C	T
cor030	T	A	A	A	A	G	A	G	C	A	A	C	A	A	A	T	C	C	A	T	A	A	T	T	T	T	T	C	A	C	T	A	C	C	C	T	A	G	A	G	A	C	A	A	A	T	T	C	T
cor031	T	A	A	A	A	G	A	G	C	A	A	A	A	A	A	T	T	C	A	T	A	A	T	T	T	T	T	C	A	C	T	A	T	C	C	T	G	G	A	G	A	C	A	A	A	T	T	T	T
cor032	T	A	A	A	A	G	A	G	C	A	A	C	G	G	A	T	T	T	A	T	A	A	T	T	T	T	A	C	A	C	T	A	T	C	C	T	A	G	A	G	A	C	A	A	A	T	T	C	T
cor033	T	A	A	A	A	G	A	G	C	A	A	C	G	A	A	T	T	C	A	T	A	A	T	T	T	T	T	C	A	C	T	A	T	C	C	T	A	G	A	G	A	C	A	A	A	T	T	C	T
cor034	T	A	A	A	A	G	A	G	C	A	A	C	A	A	A	T	T	C	A	T	A	A	T	T	T	T	T	C	A	C	T	A	T	C	C	T	A	G	A	G	A	C	A	A	A	T	T	C	T
cor035	T	A	A	A	A	A	A	G	C	A	A	C	A	A	A	T	T	C	A	T	A	A	T	T	T	T	T	C	A	C	T	A	T	C	C	T	A	G	A	G	A	C	A	A	A	T	T	C	T
cor036	T	A	A	A	A	G	A	G	C	A	A	C	A	A	A	T	T	C	A	T	A	A	T	T	T	T	T	T	A	C	T	A	T	C	C	T	A	G	A	G	A	C	A	A	A	T	T	C	T
cor037	T	A	A	A	A	G	A	G	C	A	A	C	A	A	A	T	T	C	A	T	A	A	T	T	T	T	T	C	A	C	T	A	T	C	C	T	G	G	A	G	A	C	A	A	A	T	T	C	T
cor038	T	A	A	A	A	G	A	G	C	A	A	C	A	A	A	T	T	C	A	T	A	A	T	T	T	T	T	C	A	C	T	A	T	C	C	T	A	G	A	G	A	T	A	A	A	T	T	C	C
cor039	T	A	A	A	A	G	A	A	C	A	A	C	G	A	G	T	T	C	A	T	A	A	T	T	T	T	T	C	A	C	T	A	T	C	C	T	A	G	A	G	A	C	A	A	A	A	T	C	T
cor040	T	A	A	A	A	G	A	G	C	A	A	C	A	A	A	T	T	C	A	T	A	A	T	T	T	T	T	C	A	C	T	A	T	C	C	T	G	G	A	G	A	C	A	A	A	T	T	C	T
cor041	T	A	A	A	A	G	A	G	C	A	A	C	A	A	A	T	T	C	A	T	A	A	T	T	T	T	T	C	A	C	T	G	T	C	C	C	A	G	A	G	A	C	A	A	A	T	T	C	T
cor042	T	A	A	A	A	G	A	G	C	A	A	C	A	A	A	T	T	C	A	T	A	A	T	T	T	T	T	C	A	C	T	A	T	C	C	T	A	G	A	G	A	C	A	A	A	T	T	C	T
cor043	T	A	A	A	A	G	A	G	C	A	A	C	A	A	A	T	T	C	A	T	A	A	T	T	T	T	T	C	A	C	T	A	T	C	C	T	A	G	A	G	A	C	A	A	A	T	T	C	T
cor044	T	A	A	A	A	G	A	G	C	A	A	C	A	A	A	T	T	C	A	T	A	A	T	T	T	T	T	C	A	C	T	A	T	C	C	T	A	G	A	G	A	C	A	A	A	T	T	C	T
cor045	T	A	A	A	A	G	A	G	C	A	A	C	A	A	A	T	T	C	A	T	A	A	T	C	T	T	T	C	A	C	T	A	T	C	C	T	A	G	A	G	A	C	A	A	A	T	T	C	T
cor046	T	A	A	A	A	G	A	G	C	A	A	C	A	A	A	T	T	C	A	T	A	A	T	T	T	T	T	C	A	C	T	A	T	C	C	T	A	G	A	G	A	C	A	A	A	T	T	C	T
cor047	T	A	A	A	A	G	A	G	C	A	A	C	A	A	A	T	T	C	A	T	A	A	T	T	T	T	T	C	A	C	T	A	T	C	C	T	A	G	A	G	A	C	A	A	A	T	T	C	T
cor048	T	A	A	A	A	G	A	G	C	A	A	C	A	A	A	T	T	C	A	T	A	A	T	T	T	T	T	C	A	C	T	A	T	C	C	T	A	G	A	G	A	C	A	A	A	T	T	C	T
cor049	T	A	A	A	A	G	A	G	C	A	A	C	A	A	A	T	T	C	A	T	A	A	T	T	T	T	T	C	A	C	T	A	T	C	C	T	A	G	A	G	A	C	A	A	A	T	T	C	T
cor050	T	A	A	A	A	G	A	G	C	A	A	C	A	A	A	T	T	C	A	T	A	A	T	T	T	T	T	C	A	C	T	A	T	C	C	T	A	G	A	G	A	C	A	A	A	T	T	C	T
cor051	T	A	A	A	A	G	A	G	C	A	A	C	A	A	A	T	T	C	G	T	A	A	T	T	C	T	T	C	A	C	T	A	T	C	C	T	A	G	A	G	A	C	A	A	G	T	T	C	T
cor052	T	A	A	A	A	G	A	G	C	A	A	C	A	A	A	T	T	C	A	T	A	A	T	T	T	T	T	C	A	C	T	A	T	C	C	T	G	G	A	G	A	C	A	G	A	T	T	C	T
cor053	T	A	A	A	A	G	A	G	C	A	A	C	A	A	A	T	T	C	A	T	A	A	T	T	T	T	T	C	A	C	T	A	T	C	C	T	G	G	A	T	A	C	A	A	A	T	T	C	T
cor054	T	A	A	A	A	G	A	G	C	A	A	C	G	A	A	T	T	C	T	T	A	G	T	T	T	T	T	C	A	C	T	A	T	C	C	T	A	G	A	G	A	C	A	A	A	T	T	C	T
cor055	T	A	A	A	A	G	A	G	C	A	A	C	G	A	G	T	T	C	A	T	A	A	T	T	T	T	T	C	A	C	T	A	T	C	C	T	A	G	A	G	A	C	A	A	A	T	T	C	T
cor056	T	A	A	A	A	G	A	G	C	A	A	A	A	A	A	C	T	C	A	T	A	A	T	T	T	T	T	C	A	C	T	A	T	C	C	T	G	G	A	G	A	C	A	A	A	T	T	T	T
cor057	T	A	A	G	A	G	A	G	C	A	A	C	A	A	A	T	T	C	A	T	A	A	T	T	T	T	T	C	G	C	T	A	T	C	C	T	A	G	A	G	A	C	A	A	A	T	T	T	T
cor058	A	T	A	A	A	G	A	G	C	A	A	C	A	A	A	T	T	C	A	T	A	A	T	T	T	T	T	C	A	C	T	A	T	C	C	T	A	G	A	G	A	C	A	A	A	T	T	C	T
cor059	T	A	A	A	A	G	A	G	C	A	A	C	A	A	A	T	T	C	A	T	A	A	T	T	T	T	T	C	A	C	T	A	T	C	T	T	A	G	A	G	A	C	A	A	A	T	T	C	T
cor060	T	A	A	A	A	G	A	G	C	A	A	C	A	A	A	T	T	C	G	T	A	A	T	T	T	T	T	T	A	C	T	A	T	C	C	T	A	G	A	G	A	C	A	A	A	T	T	C	T
cor061	T	A	A	A	A	G	A	G	T	A	A	C	A	A	A	T	T	C	A	A	A	A	T	T	T	T	T	C	A	C	T	A	T	C	C	T	A	G	A	G	A	C	A	G	A	T	T	C	T
cor062	T	A	A	A	A	G	A	G	C	A	A	C	A	A	A	T	T	C	A	T	A	A	T	T	T	T	T	C	A	C	T	A	C	C	C	T	A	G	A	G	A	C	A	A	A	T	T	C	T
cor063	T	A	A	A	A	A	A	G	C	A	A	C	A	A	A	T	T	C	A	T	A	A	T	T	T	T	T	C	A	C	T	A	T	C	C	C	A	G	A	G	A	C	A	A	A	T	T	C	T
cor064	T	A	A	A	G	A	A	G	C	A	A	C	A	A	A	T	T	C	A	T	A	A	T	T	T	T	T	C	A	C	T	A	T	C	C	T	A	G	A	G	A	C	A	G	A	T	T	C	T
cor065	T	A	A	A	A	G	A	G	C	A	A	C	A	A	A	T	T	C	A	T	A	A	T	T	T	T	T	C	A	C	T	A	T	T	C	C	A	G	A	G	A	C	A	A	A	T	T	C	T
cor066	T	A	A	A	A	G	A	G	C	A	A	C	G	A	A	T	T	C	A	T	A	A	T	T	T	T	T	C	A	C	T	A	T	C	C	T	A	G	A	G	A	C	A	A	A	T	T	C	T
cor067	T	A	A	A	A	G	G	G	C	A	A	C	A	A	A	T	T	C	A	T	G	A	C	T	T	T	T	C	A	C	T	A	T	C	C	T	A	G	A	G	A	C	A	A	A	T	T	C	T
cor068	T	A	A	A	A	G	A	G	C	A	A	C	A	A	A	T	T	C	A	T	A	A	T	T	T	T	T	C	A	C	T	A	T	C	C	T	A	G	A	G	A	C	A	G	A	T	T	C	T
cor069	T	A	A	A	A	G	A	G	C	A	A	C	A	A	A	T	T	C	A	T	A	A	T	T	T	T	T	C	A	C	T	A	T	C	C	T	A	G	A	G	A	T	A	A	A	T	T	C	C
cor070	T	A	A	A	A	G	A	G	C	A	A	C	A	A	A	T	T	C	A	T	A	A	T	T	T	T	T	C	A	C	T	A	T	C	C	T	G	G	A	G	A	C	A	A	A	T	T	C	T
cor071	T	A	A	A	A	G	A	G	C	A	A	C	A	A	A	T	T	C	A	T	A	A	T	T	T	T	T	C	A	C	T	A	T	C	C	T	A	G	A	G	A	C	A	A	A	T	T	C	T
cor072	T	A	A	A	A	G	A	G	C	A	A	C	G	A	A	T	T	C	A	T	A	A	T	T	T	T	T	C	A	C	T	A	T	C	C	T	A	G	A	G	A	C	A	A	A	T	T	C	T
cor073	T	A	A	A	A	G	A	G	C	A	A	C	A	G	A	T	T	C	A	T	A	A	T	T	T	T	T	C	A	C	T	A	T	C	C	C	A	G	A	G	A	C	A	A	A	T	T	C	T
cor074	T	A	A	A	A	G	A	G	C	A	A	C	A	A	A	T	T	C	A	T	A	A	T	T	T	T	T	C	A	C	T	A	T	C	C	T	A	G	A	G	A	T	A	A	A	T	T	C	C
cor075	T	A	A	A	A	G	A	G	C	A	A	C	G	A	A	T	T	C	A	T	A	A	T	T	T	T	T	C	A	C	C	A	T	C	C	T	A	G	A	G	A	C	A	A	A	T	T	C	T
cor076	T	A	A	A	A	G	A	G	C	A	A	C	A	A	A	T	T	C	A	T	A	A	T	T	T	T	T	C	A	C	T	A	T	C	C	T	G	A	A	G	A	C	A	A	A	T	T	C	T
cor077	T	A	A	A	A	G	A	G	C	A	A	C	A	A	A	T	T	C	A	T	A	A	C	T	T	T	T	C	A	C	T	A	T	C	C	T	A	G	A	G	A	C	A	A	A	T	T	C	T
cor078	T	A	A	A	A	G	A	G	C	A	A	C	A	A	A	T	T	C	A	T	A	A	T	T	T	T	T	C	A	C	T	A	T	C	C	T	A	G	A	G	A	C	G	A	A	T	T	C	C
cor079	T	A	A	A	A	G	A	G	C	A	A	C	A	A	A	T	T	C	A	T	A	A	T	T	T	T	T	C	A	C	T	A	T	C	C	T	A	G	A	G	A	C	A	A	A	T	T	C	T
cor080	T	A	A	A	A	G	A	G	C	A	A	C	A	A	A	T	T	C	A	T	A	A	T	T	T	T	T	C	A	C	T	A	T	C	C	T	A	G	A	G	T	C	A	A	A	T	T	C	T
cor081	T	A	A	A	A	G	A	G	C	A	A	C	A	A	A	T	T	C	A	T	A	A	T	T	T	T	T	C	A	C	T	A	T	C	C	T	A	G	A	G	A	C	A	G	A	T	C	C	T
cor082	T	A	A	A	A	G	A	G	C	A	A	C	A	A	A	T	C	C	A	T	A	A	T	T	T	C	T	C	A	T	T	A	T	C	C	T	A	G	A	G	A	C	A	A	A	T	T	C	T
cor083	T	A	A	A	A	G	G	G	C	A	A	C	A	A	A	T	T	C	A	T	A	A	C	T	T	T	T	C	A	C	T	A	T	C	C	T	A	G	A	G	A	C	A	A	A	T	T	C	T
cor084	T	A	A	A	A	G	A	G	C	A	G	C	A	A	A	T	T	C	A	T	A	A	T	T	T	T	C	C	A	C	T	A	T	C	C	T	G	G	A	G	A	C	A	A	A	T	T	C	T
cor085	T	A	A	A	A	G	A	G	C	A	A	C	A	A	A	T	T	C	A	T	A	A	T	T	T	T	T	C	A	C	T	A	T	C	C	T	G	G	A	G	A	C	A	A	A	T	T	C	T
cor086	T	A	A	A	A	G	A	G	C	A	A	C	G	A	A	T	T	C	A	T	A	A	T	T	T	T	T	C	A	C	T	A	T	C	C	T	A	G	A	G	A	C	A	A	A	T	T	C	T
[truncated: 53 more columns]

## Sheet: B_zonata
Sample	Haplotype	8	17	23	29	32	38	44	47	51	56	62	65	68	71	80	87	92	101	104	107	110	113	116	119	125	128	131	134	140	146	149	152	158	173	179	185	194	206	215	219	221	224	227	233	236	238	239	242
ms1559_Bactrocera_zonata__Thailand	zon001	T	T	A	A	G	A	T	A	C	G	C	T	T	A	T	C	A	A	A	A	T	C	A	C	A	A	A	T	C	A	T	T	T	T	C	T	T	T	C	T	A	T	T	A	A	A	C	C
ms3741_Bactrocera_zonata__Bangladesh	zon002	T	T	A	A	G	A	T	A	C	A	C	C	T	A	T	T	A	A	A	C	T	C	A	C	A	A	A	T	C	A	T	T	T	T	C	T	T	T	C	T	A	T	T	A	A	A	T	C
ms3742_Bactrocera_zonata__Bangladesh	zon003	T	T	A	A	G	A	T	A	C	G	C	T	T	A	T	C	A	A	A	A	T	C	A	C	A	A	A	T	C	A	T	T	T	T	C	T	T	T	T	T	A	T	T	A	A	A	C	C
ms3743_Bactrocera_zonata__Bangladesh	zon004	T	T	A	A	G	A	T	A	C	G	C	C	T	A	T	C	A	A	A	A	T	C	A	C	A	A	A	T	C	A	T	T	T	T	C	T	T	T	C	T	A	T	T	A	A	A	C	C
ms3791_Bactrocera_zonata__Bangladesh	zon005	T	T	A	A	G	A	T	A	C	A	C	C	T	A	T	T	A	A	A	C	T	C	A	C	A	A	A	T	C	A	T	T	T	T	C	T	T	T	C	T	A	T	T	A	A	A	T	T
ms3818_Bactrocera_zonata__Bangladesh	zon006	T	T	A	T	G	A	T	A	C	A	C	C	T	A	T	T	A	A	A	T	T	C	A	C	G	G	A	T	C	A	T	T	T	T	C	T	T	T	C	T	A	T	T	A	A	A	T	C
ms3824_Bactrocera_zonata__Bangladesh	zon007	T	T	A	A	G	A	T	A	C	A	C	C	T	A	T	C	A	A	A	A	T	C	A	C	A	A	A	T	C	A	T	T	T	T	C	T	T	T	C	T	A	T	T	A	A	A	C	C
ms4682_Bactrocera_zonata__Nepal	zon008	T	T	A	A	G	A	T	A	C	G	C	C	T	A	T	C	A	A	A	A	T	C	A	C	A	A	A	T	C	A	T	T	T	T	C	T	T	T	C	T	A	T	T	A	A	A	C	C
ms5886_Bactrocera_zonata__Bangladesh	zon009	T	T	A	A	G	A	T	A	C	A	C	C	T	A	T	C	A	A	A	A	T	C	A	C	A	A	A	T	T	A	T	T	T	T	C	T	T	T	C	T	A	T	T	A	A	A	C	C
ms5887_Bactrocera_zonata__Bangladesh	zon010	T	T	A	A	G	A	T	A	C	G	C	C	T	A	T	C	A	A	A	A	T	C	A	C	A	G	A	T	C	G	T	T	T	C	C	T	T	T	C	T	A	T	T	A	A	A	C	C
ms5888_Bactrocera_zonata__Bangladesh	zon011	T	T	A	A	G	A	T	A	C	G	C	C	T	A	T	C	A	A	A	A	T	C	A	C	A	A	A	T	C	A	T	T	T	T	C	T	T	T	C	T	A	T	T	A	A	A	C	C
ms5889_Bactrocera_zonata__Bangladesh	zon012	T	C	A	A	G	A	T	A	C	G	C	C	T	A	T	C	A	A	A	A	T	C	A	C	A	A	A	T	C	A	T	T	T	T	C	T	T	T	C	T	A	T	T	A	A	A	C	C
ms5890_Bactrocera_zonata__Bangladesh	zon013	T	T	A	A	G	A	T	A	C	G	C	C	T	A	T	C	A	A	A	A	T	C	A	C	A	A	A	T	C	A	T	T	T	T	C	T	T	T	C	T	A	T	T	A	A	A	C	C
ms5891_Bactrocera_zonata__Bangladesh	zon014	T	T	A	A	G	A	T	G	C	G	C	T	T	A	T	C	A	A	A	A	T	C	A	C	A	A	A	T	C	A	T	T	T	T	C	T	T	T	C	T	A	T	T	A	A	A	C	C
ms5892_Bactrocera_zonata__Bangladesh	zon015	T	C	A	A	G	A	T	A	C	A	C	C	T	A	T	T	A	A	A	C	T	C	A	C	A	A	A	T	C	A	T	T	T	T	C	T	T	T	C	T	A	T	T	A	A	A	T	T
ms5893_Bactrocera_zonata__Bangladesh	zon016	T	T	A	A	G	A	T	A	C	A	C	C	T	A	T	T	A	A	A	T	T	C	A	C	A	A	A	T	C	A	T	T	T	T	C	T	T	T	C	T	A	T	T	A	A	A	T	C
ms5894_Bactrocera_zonata__Bangladesh	zon017	T	T	A	A	G	A	T	A	C	G	C	T	T	A	T	C	A	A	A	A	T	C	A	C	A	A	A	T	C	A	T	T	T	T	C	T	T	T	C	T	A	T	T	A	A	A	C	C
ms5895_Bactrocera_zonata__Bangladesh	zon018	T	T	A	A	G	A	T	A	C	A	C	C	T	A	T	T	A	A	A	C	T	C	A	C	A	A	A	T	C	A	T	T	T	T	C	T	T	T	C	T	A	T	T	A	A	A	T	C
ms5896_Bactrocera_zonata__Bangladesh	zon019	T	T	A	A	G	A	T	A	C	A	C	C	T	A	T	T	A	A	G	C	T	C	A	C	A	A	A	T	C	A	T	T	T	T	C	T	T	T	C	T	A	T	T	A	A	A	T	T
ms5897_Bactrocera_zonata__Bangladesh	zon020	T	T	A	A	G	A	T	A	C	A	C	C	T	A	T	T	A	A	A	T	T	C	A	C	A	G	A	T	C	A	T	T	T	T	C	T	T	T	C	T	A	T	T	A	A	A	T	C
ms5898_Bactrocera_zonata__Bangladesh	zon021	T	T	A	A	G	A	T	A	C	A	C	C	T	A	T	C	G	A	A	A	T	C	A	C	A	A	A	T	C	A	T	T	T	T	C	T	T	T	C	T	A	T	T	A	A	A	C	C
ms5899_Bactrocera_zonata__Bangladesh	zon022	T	T	A	A	G	A	T	A	C	G	C	T	T	A	T	C	A	A	A	A	C	C	A	C	A	A	A	T	C	A	T	T	T	T	C	T	T	T	C	T	A	T	T	A	A	A	C	C
ms5900_Bactrocera_zonata__Bangladesh	zon023	T	T	A	A	G	A	T	A	C	A	C	C	T	A	T	T	A	A	A	C	T	C	A	C	G	G	A	T	C	A	T	T	T	T	C	T	T	T	C	T	A	T	T	A	A	A	T	C
ms5901_Bactrocera_zonata__Bangladesh	zon024	T	C	A	A	G	A	T	A	C	G	C	T	T	A	T	C	A	A	A	A	T	C	A	C	A	A	A	T	C	A	T	T	T	T	C	T	T	T	C	T	A	T	T	A	A	A	C	C
ms5902_Bactrocera_zonata__Bangladesh	zon025	T	T	A	A	G	A	T	A	C	G	C	C	T	A	T	C	A	A	A	A	T	C	A	C	A	A	A	T	C	A	T	T	T	T	C	T	T	T	C	T	A	T	T	A	A	A	C	C
ms5903_Bactrocera_zonata__Bangladesh	zon026	T	T	A	A	G	A	T	A	C	G	C	C	T	A	T	C	A	A	A	A	T	C	A	C	A	A	A	T	C	A	T	T	T	T	C	T	T	T	C	T	A	T	T	A	A	A	C	C
ms5904_Bactrocera_zonata__Bangladesh	zon027	T	T	A	A	G	A	T	A	C	A	C	C	T	A	T	C	A	A	A	A	T	C	A	T	A	G	A	T	C	A	T	T	T	T	C	T	T	T	C	T	A	T	T	A	A	G	C	C
ms5905_Bactrocera_zonata__Bangladesh	zon028	T	T	A	A	G	A	T	A	C	T	C	C	T	A	T	T	A	A	A	T	T	C	A	C	A	A	A	T	C	A	T	T	T	T	C	T	T	T	C	T	A	T	T	A	A	A	T	T
ms5907_Bactrocera_zonata__Bangladesh	zon029	T	T	A	A	G	A	T	A	C	G	C	C	T	A	T	C	A	A	A	A	T	C	A	C	A	A	A	C	C	A	T	T	T	T	C	T	T	T	C	T	A	T	T	A	A	A	C	C
ms5908_Bactrocera_zonata__Bangladesh	zon030	T	T	A	A	G	A	T	A	C	G	C	T	T	A	T	C	A	A	A	A	T	C	A	C	A	A	A	T	C	A	T	T	T	T	C	T	T	T	C	T	A	T	T	A	A	A	C	C
ms5909_Bactrocera_zonata__Bangladesh	zon031	T	T	A	A	G	A	T	A	C	G	C	T	C	A	T	C	A	A	A	A	T	C	A	C	A	A	A	T	C	A	T	T	T	T	C	T	T	T	C	T	A	T	T	A	A	A	C	C
ms5910_Bactrocera_zonata__Bangladesh	zon032	T	T	A	A	A	A	T	A	C	G	C	T	T	A	T	C	A	A	A	A	T	C	A	C	A	A	A	T	C	A	T	T	T	T	C	T	T	T	C	T	A	T	T	A	A	A	C	C
ms5911_Bactrocera_zonata__Bangladesh	zon033	T	T	A	A	G	A	T	A	C	G	C	C	T	A	T	C	A	A	A	A	T	C	A	C	A	A	A	T	T	A	T	C	T	T	C	T	T	T	C	T	G	T	T	A	A	A	C	C
ms5912_Bactrocera_zonata__Bangladesh	zon034	T	T	A	A	G	A	T	A	C	A	C	C	T	A	T	T	G	A	A	C	T	C	A	C	A	A	A	T	T	A	T	T	T	T	C	T	T	T	C	T	G	T	T	A	A	A	T	T
ms5913_Bactrocera_zonata__Bangladesh	zon035	T	T	A	A	G	A	T	A	C	A	C	T	T	A	T	C	A	A	A	A	T	C	A	C	A	A	A	T	C	A	T	T	T	T	C	T	T	T	C	T	A	T	T	A	A	A	C	C
ms5914_Bactrocera_zonata__Bangladesh	zon036	T	T	A	A	G	A	T	A	C	G	C	C	T	A	T	C	A	A	A	A	T	C	A	C	G	A	A	C	C	A	T	T	T	T	C	T	T	T	C	T	A	T	T	A	A	A	C	C
ms5915_Bactrocera_zonata__Bangladesh	zon037	T	T	A	A	G	A	T	A	C	A	C	C	T	A	T	T	A	A	A	C	T	C	A	C	A	A	A	T	C	A	T	T	T	T	C	T	T	T	C	T	A	T	T	A	A	A	T	C
ms5916_Bactrocera_zonata__Bangladesh	zon030	T	T	A	A	G	A	T	A	C	G	C	T	T	A	T	C	A	A	A	A	T	C	A	C	A	A	A	T	C	A	T	T	T	T	C	T	T	T	C	T	A	T	T	A	A	A	C	C
ms5917_Bactrocera_zonata__Bangladesh	zon038	T	T	A	A	G	A	T	A	C	A	C	C	T	A	T	C	A	A	A	A	T	C	A	C	A	G	A	T	C	A	T	T	T	T	C	T	T	T	C	T	A	T	T	A	A	A	C	C
ms5918_Bactrocera_zonata__Bangladesh	zon039	T	T	A	A	G	A	T	A	C	G	C	C	T	A	T	C	A	A	A	A	T	C	A	C	A	A	A	T	T	A	T	T	T	T	C	C	T	T	C	T	A	T	T	A	A	A	C	C
ms5919_Bactrocera_zonata__Bangladesh	zon040	T	T	A	A	G	A	T	A	C	A	C	C	T	A	T	T	A	A	A	C	T	C	A	C	A	A	A	T	C	A	T	T	T	T	C	T	T	T	C	T	A	T	T	A	A	A	T	T
ms5920_Bactrocera_zonata__Bangladesh	zon041	T	T	A	A	G	A	T	A	C	A	C	T	T	A	T	T	A	A	A	C	T	C	A	C	A	A	A	T	C	A	T	T	T	T	C	T	T	T	C	T	A	T	T	A	A	A	T	T
ms5921_Bactrocera_zonata__Bangladesh	zon042	T	T	A	A	G	A	T	A	C	G	C	T	T	A	T	C	A	A	A	A	T	C	A	C	A	A	A	T	C	A	T	T	T	T	C	T	T	T	C	T	A	T	T	A	A	A	C	C
ms5922_Bactrocera_zonata__Bangladesh	zon043	T	T	A	A	G	A	T	A	C	G	C	T	T	A	T	C	A	A	A	A	T	T	A	C	A	A	A	T	C	A	T	T	T	T	C	T	T	T	C	T	A	T	T	A	A	A	C	C
ms5923_Bactrocera_zonata__Bangladesh	zon044	T	T	A	A	G	A	T	A	C	G	C	T	T	A	T	C	A	A	A	A	T	C	A	C	A	A	A	T	C	A	T	T	T	T	C	T	T	T	C	T	A	T	T	A	A	A	C	C
ms5924_Bactrocera_zonata__Bangladesh	zon045	T	T	A	A	G	A	T	A	C	G	C	T	T	A	T	C	A	A	A	A	T	C	A	C	A	A	A	T	C	A	T	T	T	T	C	T	T	T	C	T	A	T	T	A	G	A	C	C
ms5925_Bactrocera_zonata__Bangladesh	zon046	T	T	A	A	G	A	T	A	C	A	C	C	T	A	T	C	A	A	A	A	T	C	A	C	A	G	A	T	C	A	T	T	T	T	C	T	T	T	C	T	A	T	T	A	A	A	C	C
ms5926_Bactrocera_zonata__Bangladesh	zon047	T	T	A	A	G	A	T	A	C	G	C	C	T	A	T	C	A	A	A	A	T	C	A	C	A	A	A	T	C	A	T	T	T	T	C	T	T	T	C	T	A	T	T	A	A	A	C	C
ms5927_Bactrocera_zonata__Bangladesh	zon048	T	T	A	A	G	A	T	A	C	G	C	C	T	A	T	C	A	A	A	A	T	C	A	C	A	A	A	T	C	A	T	T	T	T	C	T	T	T	C	T	A	T	T	A	A	A	C	C
ms5928_Bactrocera_zonata__Bangladesh	zon049	T	T	A	A	G	A	T	A	T	A	C	C	T	A	T	T	A	A	A	C	T	C	A	C	A	A	A	T	C	A	T	T	T	T	C	T	T	T	C	T	G	T	T	A	A	A	T	T
ms5929_Bactrocera_zonata__Bangladesh	zon050	T	T	A	A	G	A	T	G	C	A	C	C	T	A	T	T	A	A	A	C	T	C	A	C	A	A	A	T	C	A	T	T	T	T	C	T	T	T	C	C	A	T	T	A	A	A	T	C
ms5930_Bactrocera_zonata__Bangladesh	zon051	T	T	A	A	G	A	T	A	C	A	C	C	T	A	T	T	A	A	A	C	T	C	A	C	A	A	A	T	C	A	T	T	T	T	C	T	T	T	C	T	A	T	T	A	A	A	T	C
ms5931_Bactrocera_zonata__Bangladesh	zon052	T	T	A	A	G	A	T	A	C	A	C	C	T	A	T	T	A	A	A	C	T	C	A	C	A	A	A	T	C	A	T	T	T	T	C	T	T	T	C	T	A	T	T	A	A	A	T	T
ms5932_Bactrocera_zonata__Bangladesh	zon053	T	T	A	A	G	A	T	A	C	A	C	C	T	A	T	T	A	A	A	C	T	C	A	C	A	A	A	T	C	A	T	T	T	T	C	T	T	T	C	T	A	T	T	A	A	A	T	T
ms5933_Bactrocera_zonata__Bangladesh	zon054	T	T	A	A	G	A	T	A	C	A	C	C	T	A	T	T	A	A	A	C	T	C	A	C	A	A	A	T	C	A	T	T	T	T	C	T	T	T	C	T	A	T	T	A	A	A	T	C
ms5934_Bactrocera_zonata__Bangladesh	zon055	T	T	A	A	G	A	T	A	C	G	C	C	T	A	T	C	A	A	A	A	T	C	A	C	A	A	A	T	C	A	T	T	T	T	T	T	T	T	C	T	A	T	T	A	A	A	C	C
ms5935_Bactrocera_zonata__Bangladesh	zon056	T	T	A	A	G	A	T	G	C	G	C	T	T	A	T	C	A	A	A	A	T	C	A	C	A	A	A	T	C	A	T	T	T	T	C	T	T	T	C	T	A	T	T	A	A	A	C	C
ms5936_Bactrocera_zonata__Bangladesh	zon057	T	T	A	A	G	A	T	A	C	A	C	T	T	A	T	T	A	A	A	C	T	C	A	C	A	A	A	T	C	A	T	T	T	T	C	T	T	T	C	T	A	T	T	A	A	A	T	T
ms5937_Bactrocera_zonata__Bangladesh	zon058	T	T	A	A	G	A	T	A	C	A	C	C	T	A	T	C	A	A	A	A	T	C	A	C	A	A	A	T	C	A	T	T	T	T	C	T	T	T	C	T	A	T	T	A	A	A	C	C
ms5938_Bactrocera_zonata__Bangladesh	zon059	T	T	A	A	G	A	T	G	C	A	C	C	T	A	T	T	A	A	A	C	T	C	A	C	A	G	A	T	C	A	T	T	T	T	C	T	T	T	C	T	A	T	T	A	A	A	T	T
ms5939_Bactrocera_zonata__Bangladesh	zon060	T	T	A	A	G	A	T	A	C	A	C	C	T	A	T	C	A	A	A	A	T	C	A	C	A	A	A	T	C	A	T	T	T	T	C	T	T	T	C	T	A	T	T	A	A	A	T	C
ms5940_Bactrocera_zonata__Bangladesh	zon061	C	T	A	A	G	A	T	A	C	G	C	T	T	A	T	C	A	A	A	A	T	C	A	C	A	A	A	T	C	A	T	T	T	T	C	T	T	T	C	T	A	T	T	A	A	A	C	C
ms5941_Bactrocera_zonata__Bangladesh	zon062	T	T	A	A	G	A	T	A	C	A	C	C	T	A	T	T	A	A	A	C	T	C	A	C	A	A	A	T	C	A	T	T	T	T	C	T	T	T	C	T	A	T	T	A	A	A	T	T
ms5942_Bactrocera_zonata__Bangladesh	zon063	T	T	G	A	G	A	T	A	C	G	C	C	T	A	T	C	A	A	A	A	C	C	A	C	A	A	A	T	C	G	T	T	T	T	C	T	T	T	C	T	A	T	T	A	A	A	C	C
ms5943_Bactrocera_zonata__Bangladesh	zon064	T	T	A	A	G	A	T	A	C	G	C	C	T	A	T	C	A	A	A	A	T	C	A	C	A	G	A	T	C	A	T	T	T	T	C	T	T	T	C	T	A	T	T	A	A	A	C	C
ms5944_Bactrocera_zonata__Bangladesh	zon065	T	T	A	A	G	A	T	A	C	A	C	C	T	A	T	T	A	A	A	C	T	C	A	C	A	A	A	T	C	A	T	T	T	T	C	T	T	T	C	T	A	T	T	A	A	A	T	T
ms5945_Bactrocera_zonata__Bangladesh	zon035	T	T	A	A	G	A	T	A	C	A	C	T	T	A	T	C	A	A	A	A	T	C	A	C	A	A	A	T	C	A	T	T	T	T	C	T	T	T	C	T	A	T	T	A	A	A	C	C
ms5946_Bactrocera_zonata__Bangladesh	zon066	T	T	A	A	G	A	T	G	C	G	C	C	T	A	T	C	A	A	A	A	T	C	A	C	A	A	A	T	C	A	T	T	T	T	C	T	T	T	C	T	A	T	T	A	A	A	C	C
ms5947_Bactrocera_zonata__Bangladesh	zon067	T	T	G	A	G	A	T	A	C	G	C	T	T	A	T	T	A	A	A	A	T	C	A	C	A	A	A	T	C	A	T	T	T	T	C	T	T	T	C	T	G	T	T	A	A	A	C	C
ms5948_Bactrocera_zonata__Bangladesh	zon068	T	T	A	A	G	A	T	A	C	A	C	C	T	A	T	C	A	A	A	A	T	C	A	C	A	A	A	T	C	A	T	T	T	T	C	T	T	T	C	T	A	T	T	A	A	A	C	C
ms5949_Bactrocera_zonata__Bangladesh	zon069	T	T	A	A	G	A	T	A	C	G	C	T	T	A	T	C	A	A	A	A	T	C	A	C	A	A	A	T	C	A	T	T	T	T	C	T	T	T	C	T	A	T	T	A	A	A	C	C
ms5950_Bactrocera_zonata__Bangladesh	zon070	T	T	A	A	G	A	T	A	C	A	C	C	T	A	T	T	A	A	A	C	T	C	A	C	A	A	A	T	C	A	T	T	T	T	C	T	T	T	C	T	A	T	T	G	A	A	T	T
ms5951_Bactrocera_zonata__Bangladesh	zon071	T	T	A	A	G	A	T	A	C	G	C	C	T	A	T	C	A	A	A	A	T	C	A	C	A	A	A	T	T	A	T	T	T	T	C	T	T	T	C	T	A	T	T	A	A	A	C	C
ms5952_Bactrocera_zonata__Bangladesh	zon072	T	T	A	A	G	A	T	A	C	A	C	C	T	A	T	T	A	A	A	C	T	C	A	C	A	A	A	T	C	A	T	T	T	T	C	T	T	T	C	T	A	T	T	A	A	A	T	T
ms5953_Bactrocera_zonata__Bangladesh	zon073	T	T	A	A	G	A	T	A	C	G	C	T	T	A	T	C	A	A	A	A	T	C	A	C	A	A	A	T	C	A	T	T	T	T	C	T	T	T	C	T	A	T	T	A	A	A	C	C
ms5954_Bactrocera_zonata__Bangladesh	zon074	T	T	A	A	G	A	T	A	C	A	C	C	T	A	T	T	A	A	A	C	T	C	A	C	A	A	A	T	C	A	T	T	T	T	C	T	T	T	C	T	A	T	T	A	A	A	T	C
ms5955_Bactrocera_zonata__Bangladesh	zon075	T	T	A	A	G	A	T	A	C	A	C	C	T	A	T	T	A	A	A	C	T	C	A	C	A	A	A	T	C	A	T	T	T	T	C	T	T	T	C	T	A	T	T	A	A	A	T	C
ms5956_Bactrocera_zonata__Bangladesh	zon076	T	T	A	A	G	A	T	A	C	G	C	T	T	A	T	C	A	A	A	A	T	C	A	C	A	A	A	T	C	A	T	T	T	T	C	T	T	T	C	T	A	C	T	A	A	A	C	C
ms5957_Bactrocera_zonata__Nepal	zon077	T	T	A	A	G	A	T	A	C	A	C	C	T	A	T	T	A	A	A	C	T	C	A	C	A	A	A	T	C	A	T	T	T	T	C	T	T	T	C	T	A	T	T	A	A	A	T	T
ms5958_Bactrocera_zonata__Nepal	zon078	T	T	A	A	G	A	T	A	C	A	C	C	T	A	T	T	A	G	A	C	T	C	A	C	A	A	A	T	C	A	T	T	T	T	C	T	T	T	C	T	A	T	T	A	A	A	T	C
ms5959_Bactrocera_zonata__Nepal	zon079	T	T	A	A	G	A	T	A	C	A	C	C	T	A	T	T	A	A	A	C	T	C	A	C	A	A	A	T	C	A	T	T	T	T	C	T	T	T	C	T	A	T	T	A	A	A	T	T
ms5960_Bactrocera_zonata__Nepal	zon080	T	T	A	A	G	A	T	A	C	A	C	T	T	A	T	C	G	A	G	A	T	C	A	C	A	A	A	T	C	A	T	T	T	T	C	T	T	T	C	T	A	T	T	A	A	A	C	C
ms5962_Bactrocera_zonata__Nepal	zon081	T	T	A	A	G	A	T	A	C	G	C	T	T	A	T	C	A	A	A	A	T	C	A	C	A	A	A	T	C	A	T	T	T	T	C	T	T	T	C	T	A	T	T	A	A	A	C	C
ms5963_Bactrocera_zonata__Nepal	zon082	T	T	A	A	G	A	T	A	C	A	C	C	T	G	T	T	A	A	A	C	T	C	A	C	A	A	A	T	C	A	T	T	T	T	C	T	C	T	C	T	A	T	T	A	A	A	T	T
ms5964_Bactrocera_zonata__Nepal	zon030	T	T	A	A	G	A	T	A	C	G	C	T	T	A	T	C	A	A	A	A	T	C	A	C	A	A	A	T	C	A	T	T	T	T	C	T	T	T	C	T	A	T	T	A	A	A	C	C
ms5965_Bactrocera_zonata__Nepal	zon079	T	T	A	A	G	A	T	A	C	A	C	C	T	A	T	T	A	A	A	C	T	C	A	C	A	A	A	T	C	A	T	T	T	T	C	T	T	T	C	T	A	T	T	A	A	A	T	T
ms5966_Bactrocera_zonata__Nepal	zon083	T	T	A	A	G	A	T	A	C	G	C	C	T	A	T	C	A	A	A	A	T	C	A	C	A	A	A	T	C	A	T	T	T	T	C	T	T	T	C	T	A	T	T	A	A	A	C	C
ms5967_Bactrocera_zonata__Nepal	zon030	T	T	A	A	G	A	T	A	C	G	C	T	T	A	T	C	A	A	A	A	T	C	A	C	A	A	A	T	C	A	T	T	T	T	C	T	T	T	C	T	A	T	T	A	A	A	C	C
ms5968_Bactrocera_zonata__Nepal	zon084	T	T	A	A	G	A	T	A	C	G	C	T	T	A	C	C	A	A	A	A	T	C	A	C	A	A	A	T	C	A	T	T	T	T	C	T	T	T	C	T	A	T	T	A	A	A	C	C
ms5969_Bactrocera_zonata__Nepal	zon085	T	T	A	A	G	A	T	A	C	G	C	T	T	A	T	C	A	A	A	A	T	C	A	C	A	A	A	T	C	A	T	T	T	T	C	C	T	T	C	T	A	T	T	A	A	A	C	C
ms5970_Bactrocera_zonata__Nepal	zon079	T	T	A	A	G	A	T	A	C	A	C	C	T	A	T	T	A	A	A	C	T	C	A	C	A	A	A	T	C	A	T	T	T	T	C	T	T	T	C	T	A	T	T	A	A	A	T	T
ms5971_Bactrocera_zonata__Nepal	zon086	T	T	A	A	G	A	T	A	C	G	C	T	T	A	T	C	A	A	A	A	T	C	A	C	A	A	A	T	C	A	T	T	T	T	C	T	T	T	C	T	A	T	T	A	A	A	C	C
ms5972_Bactrocera_zonata__Nepal	zon087	T	T	A	A	G	A	T	A	C	G	C	T	T	A	T	C	A	A	A	A	T	C	A	C	A	A	A	T	C	A	T	T	T	T	C	T	T	T	C	T	A	T	T	A	A	A	C	C
ms5973_Bactrocera_zonata__Nepal	zon088	T	T	A	A	G	A	T	A	C	A	C	C	T	A	T	T	A	A	A	C	T	C	A	C	A	A	A	T	C	A	T	T	T	T	C	T	T	T	C	T	A	T	T	A	A	A	T	C
ms5974_Bactrocera_zonata__Nepal	zon089	T	T	A	A	G	A	C	A	C	A	C	C	T	G	T	T	A	A	A	C	T	C	A	C	A	A	A	T	C	A	T	T	T	T	C	T	T	T	T	T	A	T	T	A	A	A	T	T
ms5975_Bactrocera_zonata__Nepal	zon090	T	T	A	A	G	A	T	A	C	G	C	T	T	A	T	C	A	A	A	A	T	C	A	C	A	A	A	T	C	A	T	T	T	T	C	T	T	T	C	T	A	T	C	A	A	A	C	C
ms5976_Bactrocera_zonata__Nepal	zon091	T	T	A	A	G	A	T	A	C	A	C	C	T	A	T	T	A	A	A	C	T	C	A	C	A	A	A	T	C	A	T	T	T	T	C	T	T	T	C	T	A	T	T	A	A	A	T	T
ms5977_Bactrocera_zonata__Nepal	zon092	T	T	A	A	G	A	T	A	C	G	C	T	T	A	T	C	A	A	A	A	T	C	A	C	A	A	A	T	C	A	T	T	T	T	C	T	T	T	C	T	A	T	T	A	A	A	C	C
ms5978_Bactrocera_zonata__Nepal	zon093	T	T	A	A	G	A	T	A	C	A	C	C	T	A	T	T	A	A	A	C	T	C	A	C	A	A	A	T	C	A	T	T	T	T	C	T	T	T	C	T	A	T	T	A	A	A	T	T
ms5979_Bactrocera_zonata__Nepal	zon094	T	T	A	A	G	A	T	A	C	G	C	C	T	A	T	C	A	A	A	A	T	C	A	C	A	A	A	T	C	A	T	T	T	T	C	T	T	T	C	T	A	T	T	A	A	A	C	C
ms5980_Bactrocera_zonata__Nepal	zon095	T	T	A	A	G	A	T	A	C	A	C	C	T	A	T	T	A	A	A	C	T	C	A	C	A	A	A	T	C	A	T	T	T	T	C	T	T	T	C	T	A	T	T	A	A	A	T	T
ms5981_Bactrocera_zonata__Nepal	zon096	T	T	A	A	G	A	T	A	C	G	C	C	T	A	T	C	A	A	A	A	T	C	A	C	A	G	A	T	C	A	T	T	T	T	C	T	T	T	C	T	A	T	T	A	A	A	C	C
ms5982_Bactrocera_zonata__Nepal	zon097	T	T	A	A	G	A	T	A	C	A	T	C	T	A	T	C	A	A	A	A	T	C	A	C	A	A	A	T	T	A	T	T	T	T	C	T	T	T	C	T	A	T	T	A	A	A	C	C
ms5983_Bactrocera_zonata__Nepal	zon098	T	T	A	A	G	A	T	A	C	A	C	C	T	A	T	T	A	A	A	C	T	C	A	C	A	A	A	T	C	A	T	T	T	T	C	T	T	T	C	T	A	T	T	A	A	A	T	C
ms5984_Bactrocera_zonata__Nepal	zon099	T	T	A	A	G	A	T	A	C	G	C	C	T	A	T	C	A	A	A	A	T	C	A	C	A	A	A	T	C	A	T	T	T	T	C	T	T	T	C	T	A	T	T	A	A	A	C	C
ms5986_Bactrocera_zonata__Nepal	zon100	T	T	A	A	G	A	T	A	C	A	C	C	T	A	T	C	A	A	A	A	T	C	A	C	A	A	A	T	C	A	T	T	T	T	C	T	T	T	C	T	A	T	T	A	A	A	T	C
ms5987_Bactrocera_zonata__Nepal	zon101	T	T	A	A	G	A	T	A	C	A	C	C	T	A	T	T	A	A	A	C	T	C	A	C	A	A	G	T	C	A	T	T	T	T	C	T	T	T	C	T	A	T	T	A	A	A	T	T
ms5989_Bactrocera_zonata__Nepal	zon102	T	T	A	A	G	A	T	A	C	G	C	C	T	A	T	T	A	A	A	T	T	C	A	C	A	A	G	T	C	A	T	T	T	T	C	T	T	T	C	T	A	T	T	A	A	A	T	T
ms5990_Bactrocera_zonata__Nepal	zon103	T	T	A	A	A	A	T	A	C	A	C	C	T	A	T	C	A	A	A	A	T	C	A	C	A	A	A	T	C	A	T	T	T	T	C	T	T	T	C	T	A	T	T	A	A	A	C	C
ms5991_Bactrocera_zonata__Nepal	zon104	T	T	A	A	G	A	T	A	C	G	C	C	T	A	T	C	A	A	A	A	T	C	A	C	A	A	A	T	C	A	C	T	T	T	C	T	T	T	C	T	A	T	T	A	A	A	C	C
ms5992_Bactrocera_zonata__Nepal	zon105	T	T	A	A	G	A	T	A	C	G	C	T	T	A	T	C	A	A	A	A	T	C	A	C	A	A	A	T	C	A	T	T	T	T	C	T	T	T	C	T	A	T	T	A	A	C	C	C
ms5993_Bactrocera_zonata__Nepal	zon106	T	T	A	A	G	A	T	A	C	A	T	T	T	A	T	T	A	A	A	C	T	C	A	C	A	A	A	T	C	A	T	T	T	T	C	T	T	T	C	T	A	T	T	A	A	A	T	T
ms5994_Bactrocera_zonata__Nepal	zon107	T	T	A	A	G	A	T	A	C	A	C	C	T	A	T	T	A	A	A	C	T	C	A	C	A	A	A	T	C	A	T	T	T	T	C	T	T	T	C	T	A	T	T	A	A	A	T	T
ms5995_Bactrocera_zonata__Nepal	zon014	T	T	A	A	G	A	T	G	C	G	C	T	T	A	T	C	A	A	A	A	T	C	A	C	A	A	A	T	C	A	T	T	T	T	C	T	T	T	C	T	A	T	T	A	A	A	C	C
ms5996_Bactrocera_zonata__Nepal	zon108	T	T	A	A	G	A	T	G	C	G	C	C	T	A	T	C	A	A	A	A	T	C	A	C	A	A	A	T	C	A	T	T	T	T	C	T	T	T	C	T	A	T	T	A	A	A	C	C
ms5997_Bactrocera_zonata__Nepal	zon109	T	T	A	A	G	A	T	A	C	A	C	C	T	A	T	T	A	A	A	C	T	C	A	C	A	A	A	T	C	A	T	T	T	T	C	T	T	T	C	T	A	T	T	A	A	A	T	T
ms5998_Bactrocera_zonata__Nepal	zon013	T	T	A	A	G	A	T	A	C	G	C	C	T	A	T	C	A	A	A	A	T	C	A	C	A	A	A	T	C	A	T	T	T	T	C	T	T	T	C	T	A	T	T	A	A	A	C	C
ms5999_Bactrocera_zonata__Nepal	zon110	T	T	A	A	G	A	T	A	C	A	C	C	T	A	T	T	A	A	A	C	T	C	A	C	A	A	A	T	C	A	T	T	T	T	C	T	T	T	C	T	A	T	T	A	A	A	T	T
ms6000_Bactrocera_zonata__Nepal	zon111	T	T	A	A	G	A	T	A	C	G	C	C	T	A	T	C	A	A	A	A	T	C	A	C	A	A	A	C	C	A	T	T	T	T	C	T	T	T	C	T	A	T	T	A	A	A	C	C
ms6001_Bactrocera_zonata__Nepal	zon112	T	T	A	A	G	A	T	A	C	G	C	C	T	A	T	C	A	A	A	A	C	C	A	C	A	G	A	T	C	A	T	T	T	T	C	T	T	T	C	T	A	T	T	A	A	A	C	C
ms6002_Bactrocera_zonata__Nepal	zon113	T	T	A	A	G	A	T	A	C	A	C	C	T	A	T	T	A	A	A	C	T	T	A	C	A	A	A	T	C	A	T	T	T	T	C	T	T	T	C	T	A	T	T	A	A	A	T	C
ms6004_Bactrocera_zonata__Nepal	zon114	T	T	A	A	G	A	T	A	C	G	C	C	T	A	T	C	A	A	A	A	T	C	A	C	A	A	A	T	C	A	T	T	T	T	C	T	T	T	C	T	A	T	T	A	A	A	C	C
ms6005_Bactrocera_zonata__Nepal	zon115	T	T	A	A	G	A	T	A	C	G	C	T	T	A	T	C	A	A	A	A	T	C	A	C	A	A	A	T	C	A	T	T	T	T	C	T	T	T	C	T	A	T	T	A	A	A	C	C
ms6008_Bactrocera_zonata__Nepal	zon116	T	T	A	A	G	A	T	A	C	A	C	T	T	A	T	T	A	A	A	T	T	C	A	C	A	A	A	T	C	A	T	T	T	T	C	T	T	T	C	T	A	T	T	A	A	A	T	C
ms6010_Bactrocera_zonata__Nepal	zon117	T	T	A	A	G	A	C	A	C	A	C	C	T	A	T	T	A	A	A	C	T	C	A	C	A	A	A	T	C	A	T	T	T	T	C	T	T	T	C	T	A	T	T	A	A	A	T	C
ms6011_Bactrocera_zonata__Nepal	zon118	T	T	A	A	G	A	T	A	C	A	C	C	T	A	T	T	A	A	A	T	T	C	A	C	A	A	A	T	C	A	T	T	T	T	C	T	T	T	C	T	A	T	T	A	A	A	T	T
ms6012_Bactrocera_zonata__Nepal	zon119	T	T	A	A	G	A	T	A	C	A	C	C	T	A	T	T	A	A	A	C	T	C	A	C	A	A	A	T	C	A	T	T	T	T	C	T	T	T	C	T	A	T	T	A	A	A	T	T
ms6013_Bactrocera_zonata__Nepal	zon120	T	T	A	A	G	A	T	A	C	A	C	C	T	A	T	T	A	A	A	T	T	C	G	C	A	A	A	T	C	A	T	T	T	T	C	T	T	T	C	T	A	T	T	A	A	A	T	C
ms6014_Bactrocera_zonata__Nepal	zon121	T	T	A	A	G	A	T	A	C	G	C	T	T	A	T	C	A	A	A	A	T	C	A	C	A	A	A	T	C	A	T	T	T	T	C	T	T	T	C	T	A	T	T	A	A	A	C	C
ms6015_Bactrocera_zonata__Nepal	zon122	T	T	A	A	A	A	T	A	C	A	C	C	T	A	T	C	A	A	A	A	T	C	A	C	A	A	A	T	T	A	T	T	T	T	C	T	T	T	C	T	A	T	T	A	A	A	C	C
ms6016_Bactrocera_zonata__Nepal	zon123	T	T	A	A	G	A	T	A	C	A	C	C	T	A	T	T	A	A	G	T	T	C	A	C	A	A	A	T	C	A	T	T	T	T	C	T	T	T	C	T	A	T	T	A	A	A	T	C
ms6017_Bactrocera_zonata__Bangladesh	zon124	T	T	G	A	G	A	T	A	C	G	C	T	T	A	T	C	A	A	A	A	T	C	A	C	A	A	A	T	C	A	T	T	T	T	C	T	T	T	C	T	A	T	T	A	A	A	C	C
ms6018_Bactrocera_zonata__Bangladesh	zon125	T	T	A	A	G	A	T	A	C	G	C	C	T	A	T	C	A	A	A	A	T	C	A	C	A	A	A	T	C	A	T	T	T	T	C	T	T	T	C	T	A	T	T	A	A	A	C	C
ms6019_Bactrocera_zonata__Bangladesh	zon126	T	T	A	A	G	A	T	A	C	G	C	C	T	A	T	C	A	A	A	A	T	C	A	C	A	A	A	T	C	A	T	T	T	T	C	T	T	T	C	T	A	T	T	A	A	A	C	C
ms6021_Bactrocera_zonata__Bangladesh	zon127	T	T	A	A	G	A	T	A	C	G	C	T	T	A	T	C	A	A	A	A	T	C	A	C	A	A	A	T	C	A	T	T	T	T	C	T	T	T	C	T	A	T	T	A	A	A	C	C
ms6023_Bactrocera_zonata__Bangladesh	zon128	T	T	A	A	G	A	T	A	C	G	C	C	T	A	T	C	A	A	A	A	T	C	A	C	A	A	A	T	C	A	T	T	T	T	C	T	T	T	C	T	A	T	T	A	A	A	C	C
ms6024_Bactrocera_zonata__Bangladesh	zon129	T	C	A	A	G	A	T	A	C	G	C	C	T	A	T	C	A	A	A	A	T	C	A	C	A	G	A	T	C	A	T	T	T	T	C	T	T	T	C	T	A	T	T	A	A	A	C	C
ms6025_Bactrocera_zonata__Bangladesh	zon130	T	T	A	A	G	A	T	G	C	G	C	T	T	A	T	C	A	A	A	A	T	C	A	C	A	A	A	T	C	A	T	T	T	T	C	T	T	T	C	T	A	T	T	A	A	A	C	C
ms6026_Bactrocera_zonata__Bangladesh	zon131	T	T	A	A	G	A	T	A	C	A	C	C	T	A	T	T	A	A	A	C	T	C	A	C	A	A	A	C	C	A	T	T	T	T	C	T	T	T	C	T	A	T	T	A	A	A	T	C
ms6027_Bactrocera_zonata__Bangladesh	zon132	T	T	A	A	G	A	T	A	C	G	C	C	T	A	T	C	A	A	G	A	T	C	A	C	A	A	A	T	C	A	T	T	T	T	C	T	T	T	C	T	G	T	T	A	A	A	C	C
ms6028_Bactrocera_zonata__Bangladesh	zon133	T	T	A	A	G	A	T	A	C	G	C	C	T	A	T	C	A	A	A	A	T	C	A	C	A	G	A	T	C	A	T	T	T	T	C	T	T	T	C	T	A	T	T	A	A	A	C	C
ms6029_Bactrocera_zonata__Bangladesh	zon134	T	T	G	A	G	A	T	A	C	G	C	C	T	A	T	C	A	A	A	A	T	C	A	C	A	A	A	T	C	A	T	T	T	T	C	T	T	C	C	T	A	T	T	A	A	A	C	C
ms6030_Bactrocera_zonata__Bangladesh	zon135	T	T	A	A	G	A	T	A	C	A	C	C	T	A	T	T	A	A	A	C	T	C	A	C	A	A	A	T	C	A	T	T	T	T	C	T	T	T	C	T	A	T	T	A	A	A	T	C
ms6031_Bactrocera_zonata__Bangladesh	zon136	T	T	A	A	G	A	T	G	C	A	C	C	T	A	T	T	A	A	A	C	T	C	A	C	A	A	A	T	C	A	T	T	T	T	C	T	T	T	C	T	A	T	T	A	A	A	T	T
ms6032_Bactrocera_zonata__Bangladesh	zon137	T	T	A	A	G	A	T	A	C	G	C	C	T	A	T	C	A	A	A	A	T	C	A	C	A	A	A	T	C	A	T	T	T	T	T	T	T	T	C	T	A	T	T	A	A	A	C	C
ms6033_Bactrocera_zonata__Bangladesh	zon138	T	T	A	A	G	A	T	A	C	G	C	C	T	A	T	C	A	A	A	A	T	C	A	C	A	A	A	T	C	G	T	T	T	T	C	T	T	T	C	T	A	T	T	A	A	A	C	C
ms6034_Bactrocera_zonata__Bangladesh	zon045	T	T	A	A	G	A	T	A	C	G	C	T	T	A	T	C	A	A	A	A	T	C	A	C	A	A	A	T	C	A	T	T	T	T	C	T	T	T	C	T	A	T	T	A	G	A	C	C
ms6035_Bactrocera_zonata__Bangladesh	zon139	T	T	A	A	G	A	T	A	C	G	C	C	T	A	T	C	G	A	A	A	T	C	A	C	A	A	A	T	C	A	T	T	T	T	C	T	T	T	C	T	A	T	T	A	A	A	C	C
ms6036_Bactrocera_zonata__Bangladesh	zon140	T	T	A	T	G	A	T	A	C	A	C	C	T	A	T	T	A	A	A	T	T	C	A	C	G	A	A	T	C	A	T	T	T	T	C	T	T	T	C	T	A	T	T	A	A	A	T	C
ms6037_Bactrocera_zonata__Bangladesh	zon141	T	T	A	A	G	A	T	A	C	G	C	C	T	A	T	C	A	A	A	A	C	C	A	C	A	A	A	T	C	A	T	T	T	T	C	T	T	T	C	T	A	T	T	A	A	A	C	C
ms6038_Bactrocera_zonata__Bangladesh	zon142	T	T	A	A	G	A	T	A	C	G	C	T	T	A	T	T	G	A	A	T	T	C	A	C	A	A	A	T	C	A	T	T	T	T	C	T	T	T	C	T	G	T	T	A	A	A	T	T
ms6039_Bactrocera_zonata__Bangladesh	zon143	T	T	A	A	G	A	T	A	C	G	C	C	T	A	T	C	A	A	A	A	C	C	A	C	A	A	A	T	C	A	T	T	T	T	C	T	T	T	C	T	A	T	T	A	A	A	C	C
ms6040_Bactrocera_zonata__Bangladesh	zon144	T	T	A	A	G	A	T	A	C	A	C	C	T	A	T	C	A	A	A	A	T	C	A	C	A	A	A	T	C	A	T	T	T	T	C	T	T	T	C	T	A	T	T	A	A	A	C	C
ms6041_Bactrocera_zonata__Nepal	zon145	T	T	A	A	G	A	T	A	C	G	C	C	T	A	T	C	A	A	A	A	T	C	A	C	A	A	A	T	C	A	T	T	T	T	C	T	T	T	C	T	A	T	T	A	A	A	C	C
ms6042_Bactrocera_zonata__Nepal	zon146	T	T	A	A	G	A	T	A	T	A	C	C	T	A	T	T	A	A	A	C	T	C	A	C	A	A	A	T	C	A	T	T	T	T	C	T	T	T	C	T	A	T	T	A	A	A	T	C
ms6043_Bactrocera_zonata__Nepal	zon147	T	T	A	A	G	A	T	A	C	A	C	C	T	A	T	T	A	A	A	C	T	C	A	C	A	A	A	T	C	A	T	T	T	T	T	T	T	T	C	T	A	T	T	A	A	A	T	C
ms6044_Bactrocera_zonata__Nepal	zon148	T	T	A	A	G	A	T	A	C	G	C	C	T	A	T	C	A	A	A	A	T	C	A	C	A	A	A	T	C	A	T	T	T	T	C	T	T	T	C	T	A	T	T	A	A	A	C	C
ms6045_Bactrocera_zonata__Nepal	zon149	T	T	A	A	G	A	T	A	C	A	C	C	T	A	T	T	A	A	A	C	T	C	A	C	A	A	A	T	C	A	T	T	T	T	C	T	C	T	C	T	A	T	T	A	A	A	T	T
ms6046_Bactrocera_zonata__Nepal	zon150	T	T	A	A	G	A	T	A	C	G	C	T	T	A	T	C	A	A	A	A	T	C	A	C	A	A	A	T	C	A	T	T	T	T	C	T	T	T	C	T	A	T	T	A	A	A	C	C
ms6047_Bactrocera_zonata__Nepal	zon151	T	T	A	A	G	A	T	A	C	G	C	C	T	A	T	C	A	A	A	A	T	C	A	C	A	A	A	T	C	A	T	T	T	T	C	T	T	T	C	T	A	T	T	A	A	A	C	C
ms6048_Bactrocera_zonata__Nepal	zon152	T	T	A	A	G	A	T	G	C	A	C	C	T	A	T	T	A	A	A	C	T	C	A	C	A	A	A	T	C	A	T	T	T	T	C	T	T	T	C	T	A	T	T	A	A	A	T	T
ms6050_Bactrocera_zonata__Nepal	zon153	T	T	A	A	G	A	T	A	C	A	C	C	T	A	T	T	A	A	A	C	T	C	A	C	A	A	A	T	C	A	T	T	T	T	C	T	T	T	C	T	A	T	T	A	A	A	T	C
ms6051_Bactrocera_zonata__Nepal	zon154	T	T	A	A	A	A	T	A	C	A	C	C	T	A	T	T	A	A	A	C	T	C	A	C	A	G	A	T	C	A	T	T	T	T	C	T	T	T	C	T	A	T	T	A	A	A	T	T
ms6052_Bactrocera_zonata__Nepal	zon013	T	T	A	A	G	A	T	A	C	G	C	C	T	A	T	C	A	A	A	A	T	C	A	C	A	A	A	T	C	A	T	T	T	T	C	T	T	T	C	T	A	T	T	A	A	A	C	C
ms6053_Bactrocera_zonata__Nepal	zon155	T	T	A	A	G	A	T	A	C	G	C	C	T	A	T	C	A	A	A	A	T	C	A	C	G	A	A	T	C	A	T	T	T	T	C	T	T	T	C	T	A	T	T	A	A	A	C	C
ms6054_Bactrocera_zonata__Nepal	zon156	T	T	A	A	G	A	T	A	C	G	C	T	T	A	T	C	A	A	A	A	T	C	A	C	A	G	A	T	C	A	T	T	T	T	C	T	T	T	C	T	A	T	T	A	A	A	C	C
ms6055_Bactrocera_zonata__Nepal	zon157	T	T	A	A	G	A	T	A	C	A	C	C	T	A	T	C	A	A	A	A	T	C	A	C	A	A	A	T	C	A	T	T	T	T	C	T	T	T	C	T	A	T	T	A	A	A	C	C
ms6056_Bactrocera_zonata__Nepal	zon137	T	T	A	A	G	A	T	A	C	G	C	C	T	A	T	C	A	A	A	A	T	C	A	C	A	A	A	T	C	A	T	T	T	T	T	T	T	T	C	T	A	T	T	A	A	A	C	C
ms6057_Bactrocera_zonata__Nepal	zon158	T	T	A	A	G	A	T	A	C	G	C	T	T	A	T	C	A	A	A	A	T	C	A	C	A	A	A	T	C	A	T	T	T	T	C	T	T	T	C	T	A	T	T	A	A	A	C	C
ms6058_Bactrocera_zonata__Nepal	zon159	T	T	A	A	G	A	T	A	C	A	C	C	T	A	T	C	A	A	A	A	T	C	A	C	A	A	A	T	C	A	T	T	T	T	C	T	T	T	C	T	A	T	T	A	A	A	C	C
ms6059_Bactrocera_zonata__Nepal	zon160	T	T	A	A	G	A	T	A	C	G	C	C	T	A	T	C	A	A	A	A	T	C	A	C	A	A	A	C	C	A	T	T	T	T	C	T	T	T	C	T	A	T	T	A	A	A	C	C
ms6060_Bactrocera_zonata__Nepal	zon161	T	T	A	A	G	A	T	A	C	G	C	C	T	G	T	T	A	A	A	C	T	C	A	C	A	A	A	T	C	A	T	T	T	T	C	T	T	T	C	T	A	T	T	A	A	A	T	T
ms6061_Bactrocera_zonata__Nepal	zon162	T	T	A	A	G	A	T	A	C	A	C	C	T	A	T	T	A	A	A	C	T	C	A	C	A	A	A	T	C	A	T	T	T	T	C	T	T	T	C	T	A	T	T	A	A	A	T	T
ms6062_Bactrocera_zonata__Nepal	zon163	T	T	A	A	G	A	T	A	C	A	C	C	T	A	T	T	A	A	A	C	T	C	A	C	A	A	A	T	C	A	T	T	T	T	C	T	T	C	C	T	A	T	T	A	A	A	T	C
ms6063_Bactrocera_zonata__Nepal	zon164	T	T	A	A	G	A	T	A	C	G	C	C	T	A	T	C	A	A	A	A	T	C	A	C	A	A	A	T	C	A	T	T	T	T	C	T	T	T	C	T	A	T	T	A	A	A	C	C
ms6064_Bactrocera_zonata__Nepal	zon165	T	T	A	A	G	A	T	A	C	G	C	C	T	A	T	C	A	A	A	A	T	C	A	C	A	A	A	T	C	A	T	T	T	T	C	T	T	T	C	T	A	T	T	A	A	A	C	C
ms6065_Bactrocera_zonata__Nepal	zon130	T	T	A	A	G	A	T	G	C	G	C	T	T	A	T	C	A	A	A	A	T	C	A	C	A	A	A	T	C	A	T	T	T	T	C	T	T	T	C	T	A	T	T	A	A	A	C	C
ms6066_Bactrocera_zonata__Nepal	zon166	T	T	G	A	G	A	T	A	C	A	C	C	T	A	T	T	G	A	A	C	T	C	A	C	A	A	A	T	C	G	T	T	T	T	C	T	T	T	C	T	A	T	T	A	A	A	T	C
ms6067_Bactrocera_zonata__Nepal	zon167	T	T	A	A	G	A	T	A	C	G	C	C	T	A	T	C	A	A	A	A	T	C	A	C	A	A	A	T	C	A	T	T	T	T	C	T	T	T	C	T	A	T	T	A	A	A	C	C
ms6068_Bactrocera_zonata__Nepal	zon168	T	T	A	A	G	A	T	G	C	G	C	C	T	A	T	C	A	A	A	A	T	C	A	C	A	A	A	T	C	A	T	T	T	T	C	T	T	T	C	T	A	T	T	A	A	A	C	C
ms6069_Bactrocera_zonata__Nepal	zon169	T	T	A	A	G	A	T	A	C	A	C	C	T	A	T	T	A	A	A	C	T	C	A	C	A	A	A	T	C	A	T	T	T	T	C	T	T	T	C	T	A	T	T	A	A	A	T	C
ms6070_Bactrocera_zonata__Nepal	zon170	T	T	A	A	G	A	T	A	C	G	C	T	T	A	T	C	A	A	A	A	T	C	A	C	A	G	A	T	C	A	T	T	C	T	C	T	T	T	C	T	A	C	T	A	A	A	C	C
ms6071_Bactrocera_zonata__Nepal	zon171	T	T	A	A	G	A	T	A	C	A	C	C	T	A	T	T	A	A	A	C	T	C	A	C	A	A	G	T	C	A	T	T	T	T	C	T	T	T	C	T	A	T	T	A	A	A	T	T
ms6072_Bactrocera_zonata__Nepal	zon172	T	T	A	A	A	A	T	A	C	G	C	C	T	A	T	C	A	A	A	A	C	C	A	C	A	A	A	T	C	A	T	T	T	T	C	T	T	T	C	T	A	T	T	A	A	A	C	C
ms6073_Bactrocera_zonata__Nepal	zon173	T	T	A	A	G	A	T	A	C	A	C	C	T	A	T	T	G	A	A	C	T	C	A	C	A	A	A	T	C	A	T	T	T	T	C	T	T	T	C	T	A	T	T	A	A	A	T	T
ms6074_Bactrocera_zonata__Nepal	zon174	T	T	A	A	G	A	T	A	C	A	C	C	T	A	T	T	A	A	A	C	T	C	A	C	A	A	A	T	C	A	T	T	T	T	C	T	T	T	C	T	A	T	T	A	A	A	T	T
ms6075_Bactrocera_zonata__Nepal	zon175	T	T	A	A	G	A	T	A	C	G	C	C	T	A	T	C	A	A	A	A	T	C	A	C	A	A	A	T	C	A	T	T	T	T	C	T	T	T	C	T	A	T	T	A	A	A	C	C
ms6076_Bactrocera_zonata__Nepal	zon176	T	T	A	A	G	A	T	A	C	G	C	T	T	A	T	C	A	A	A	A	T	C	A	C	A	A	A	T	T	A	T	C	T	T	C	T	T	T	C	T	A	T	T	A	A	A	T	C
ms6077_Bactrocera_zonata__Nepal	zon177	T	T	A	A	G	A	T	A	C	G	C	T	T	A	T	C	A	A	A	A	T	C	A	C	A	A	A	T	C	A	T	T	T	T	C	T	T	T	C	T	A	T	T	A	A	A	C	C
ms6078_Bactrocera_zonata__Nepal	zon115	T	T	A	A	G	A	T	A	C	G	C	T	T	A	T	C	A	A	A	A	T	C	A	C	A	A	A	T	C	A	T	T	T	T	C	T	T	T	C	T	A	T	T	A	A	A	C	C
ms6079_Bactrocera_zonata__Nepal	zon178	T	T	A	A	G	A	T	A	C	A	C	C	T	A	T	T	A	A	A	C	T	C	A	C	A	A	A	T	C	A	T	T	T	T	C	T	T	T	C	T	A	T	T	A	A	A	T	C
ms6081_Bactrocera_zonata__Bangladesh	zon179	T	T	A	A	G	A	T	A	C	A	C	T	T	A	T	T	A	A	A	C	T	C	A	C	A	A	A	T	C	A	T	T	T	T	C	T	T	T	C	T	A	T	T	A	A	A	T	T
ms6082_Bactrocera_zonata__Bangladesh	zon180	T	T	A	A	G	A	T	A	C	A	C	C	T	A	T	T	A	A	A	C	T	C	G	C	A	A	A	T	C	A	T	T	T	T	C	T	T	T	C	T	A	T	T	A	A	A	T	C
ms6083_Bactrocera_zonata__Bangladesh	zon181	T	T	A	A	G	A	T	A	C	G	C	C	T	A	T	C	A	A	A	A	T	C	A	C	A	A	A	T	C	A	T	T	T	T	C	T	T	T	C	T	A	T	T	A	A	A	C	C
ms6084_Bactrocera_zonata__Bangladesh	zon182	T	T	A	A	G	A	T	A	C	G	C	T	T	A	T	C	A	A	A	A	T	C	A	C	A	A	A	T	C	A	T	T	T	T	T	T	T	T	C	T	A	T	T	A	A	A	C	C
ms6085_Bactrocera_zonata__Bangladesh	zon183	T	T	A	A	G	A	T	A	C	G	C	C	T	A	T	C	A	A	A	A	T	C	A	C	A	A	A	T	C	A	T	T	T	T	C	T	T	T	C	T	A	T	T	A	A	A	C	C
ms7326_Bactrocera_zonata__SriLanka	zon184	T	T	A	A	G	A	T	A	C	G	C	C	T	A	T	C	A	A	A	A	T	C	A	C	A	A	A	T	C	A	T	T	T	T	C	T	T	T	C	T	A	T	T	A	A	A	C	C
ms7405_Bactrocera_zonata_FF687ME_SriLanka	zon185	T	T	A	A	G	A	T	A	C	A	C	C	T	A	T	T	A	A	A	C	T	C	A	C	A	A	A	T	C	A	T	T	T	T	C	T	T	T	T	T	A	T	T	A	A	A	T	C
ms7407_Bactrocera_zonata_FF687ME_SriLanka	zon186	T	T	A	A	G	A	T	A	C	A	C	C	T	A	T	T	A	A	A	C	T	C	A	C	A	A	A	T	C	A	T	T	T	T	C	T	T	T	C	T	A	T	T	A	A	A	T	T
ms7423_Bactrocera_zonata_FF687ME_SriLanka	zon187	T	T	A	A	G	A	T	A	C	G	C	C	T	A	T	C	A	A	A	A	T	C	A	C	A	A	A	T	C	A	T	T	T	T	C	T	T	T	C	T	A	T	T	A	A	A	C	C
ms7430_Bactrocera_zonata_FF687ME_SriLanka	zon188	T	T	A	A	G	A	T	A	C	A	C	C	T	A	T	T	A	A	A	C	T	C	A	C	A	A	A	T	C	A	T	T	T	T	C	T	T	T	C	T	A	T	T	A	A	A	T	T
ms7432_Bactrocera_zonata_FF687ME_SriLanka	zon189	T	T	A	A	G	A	T	G	C	A	C	C	T	A	T	T	A	A	A	C	T	C	A	C	A	A	A	T	C	A	T	T	T	T	C	T	T	T	C	T	A	T	T	A	A	A	T	C
ms7436_Bactrocera_zonata_FF687ME_SriLanka	zon190	T	T	A	A	G	A	T	A	C	G	C	C	T	A	T	C	A	A	A	A	T	C	A	C	A	A	A	T	C	A	T	T	T	T	C	T	T	T	C	T	A	T	T	A	A	A	C	C
ms7437_Bactrocera_zonata_FF687ME_SriLanka	zon191	T	T	A	A	G	A	T	A	C	G	C	C	T	A	T	C	A	A	A	A	T	C	A	C	A	A	A	T	C	A	T	T	T	T	C	T	T	T	C	T	A	T	T	A	A	A	C	C
ms7463_Bactrocera_zonata_FF694ME_SriLanka	zon192	T	T	A	A	G	A	T	A	C	A	C	C	T	A	T	T	A	A	A	C	T	C	A	C	A	A	A	T	C	A	T	T	T	T	C	T	T	T	C	T	A	T	T	A	A	A	T	C
ms7656_Bactrocera_zonata__Thailand	zon193	T	T	A	A	G	A	T	G	C	A	C	C	T	A	T	T	A	A	A	C	T	C	A	C	A	A	A	T	C	A	T	T	T	T	C	T	T	T	C	T	A	T	T	A	A	A	T	T
ms7659_Bactrocera_zonata__Thailand	zon194	T	T	A	A	G	A	T	A	C	G	C	C	T	A	T	C	A	A	A	A	T	C	A	C	A	A	A	T	C	A	T	T	T	T	C	T	T	T	C	T	A	T	T	A	A	A	C	C
ms7660_Bactrocera_zonata__Thailand	zon193	T	T	A	A	G	A	T	G	C	A	C	C	T	A	T	T	A	A	A	C	T	C	A	C	A	A	A	T	C	A	T	T	T	T	C	T	T	T	C	T	A	T	T	A	A	A	T	T
ms7803_Bactrocera_zonata_FFNp016_Nepal	zon195	T	T	A	A	G	A	T	A	C	G	C	C	T	A	T	C	A	A	A	A	T	C	A	C	A	A	A	T	C	A	T	T	T	T	C	T	T	T	C	T	A	T	T	A	A	C	C	C
ms7804_Bactrocera_zonata_FFNp016_Nepal	zon196	T	T	A	A	G	G	T	A	C	A	C	C	T	A	T	C	A	A	A	A	T	C	A	C	A	G	A	T	C	A	T	T	T	T	C	T	T	T	C	T	A	T	T	A	A	A	C	T
[truncated: 114 more columns]

## Sheet: B_zonata_uniques
Haplotype	8	17	23	29	32	38	44	47	51	56	62	65	68	71	80	87	92	101	104	107	110	113	116	119	125	128	131	134	140	146	149	152	158	173	179	185	194	206	215	219	221	224	227	233	236	238	239	242	245
zon001	T	T	A	A	G	A	T	A	C	G	C	T	T	A	T	C	A	A	A	A	T	C	A	C	A	A	A	T	C	A	T	T	T	T	C	T	T	T	C	T	A	T	T	A	A	A	C	C	T
zon002	T	T	A	A	G	A	T	A	C	A	C	C	T	A	T	T	A	A	A	C	T	C	A	C	A	A	A	T	C	A	T	T	T	T	C	T	T	T	C	T	A	T	T	A	A	A	T	C	T
zon003	T	T	A	A	G	A	T	A	C	G	C	T	T	A	T	C	A	A	A	A	T	C	A	C	A	A	A	T	C	A	T	T	T	T	C	T	T	T	T	T	A	T	T	A	A	A	C	C	T
zon004	T	T	A	A	G	A	T	A	C	G	C	C	T	A	T	C	A	A	A	A	T	C	A	C	A	A	A	T	C	A	T	T	T	T	C	T	T	T	C	T	A	T	T	A	A	A	C	C	T
zon005	T	T	A	A	G	A	T	A	C	A	C	C	T	A	T	T	A	A	A	C	T	C	A	C	A	A	A	T	C	A	T	T	T	T	C	T	T	T	C	T	A	T	T	A	A	A	T	T	T
zon006	T	T	A	T	G	A	T	A	C	A	C	C	T	A	T	T	A	A	A	T	T	C	A	C	G	G	A	T	C	A	T	T	T	T	C	T	T	T	C	T	A	T	T	A	A	A	T	C	T
zon007	T	T	A	A	G	A	T	A	C	A	C	C	T	A	T	C	A	A	A	A	T	C	A	C	A	A	A	T	C	A	T	T	T	T	C	T	T	T	C	T	A	T	T	A	A	A	C	C	T
zon008	T	T	A	A	G	A	T	A	C	G	C	C	T	A	T	C	A	A	A	A	T	C	A	C	A	A	A	T	C	A	T	T	T	T	C	T	T	T	C	T	A	T	T	A	A	A	C	C	T
zon009	T	T	A	A	G	A	T	A	C	A	C	C	T	A	T	C	A	A	A	A	T	C	A	C	A	A	A	T	T	A	T	T	T	T	C	T	T	T	C	T	A	T	T	A	A	A	C	C	T
zon010	T	T	A	A	G	A	T	A	C	G	C	C	T	A	T	C	A	A	A	A	T	C	A	C	A	G	A	T	C	G	T	T	T	C	C	T	T	T	C	T	A	T	T	A	A	A	C	C	T
zon011	T	T	A	A	G	A	T	A	C	G	C	C	T	A	T	C	A	A	A	A	T	C	A	C	A	A	A	T	C	A	T	T	T	T	C	T	T	T	C	T	A	T	T	A	A	A	C	C	T
zon012	T	C	A	A	G	A	T	A	C	G	C	C	T	A	T	C	A	A	A	A	T	C	A	C	A	A	A	T	C	A	T	T	T	T	C	T	T	T	C	T	A	T	T	A	A	A	C	C	T
zon013	T	T	A	A	G	A	T	A	C	G	C	C	T	A	T	C	A	A	A	A	T	C	A	C	A	A	A	T	C	A	T	T	T	T	C	T	T	T	C	T	A	T	T	A	A	A	C	C	T
zon014	T	T	A	A	G	A	T	G	C	G	C	T	T	A	T	C	A	A	A	A	T	C	A	C	A	A	A	T	C	A	T	T	T	T	C	T	T	T	C	T	A	T	T	A	A	A	C	C	T
zon015	T	C	A	A	G	A	T	A	C	A	C	C	T	A	T	T	A	A	A	C	T	C	A	C	A	A	A	T	C	A	T	T	T	T	C	T	T	T	C	T	A	T	T	A	A	A	T	T	T
zon016	T	T	A	A	G	A	T	A	C	A	C	C	T	A	T	T	A	A	A	T	T	C	A	C	A	A	A	T	C	A	T	T	T	T	C	T	T	T	C	T	A	T	T	A	A	A	T	C	T
zon017	T	T	A	A	G	A	T	A	C	G	C	T	T	A	T	C	A	A	A	A	T	C	A	C	A	A	A	T	C	A	T	T	T	T	C	T	T	T	C	T	A	T	T	A	A	A	C	C	T
zon018	T	T	A	A	G	A	T	A	C	A	C	C	T	A	T	T	A	A	A	C	T	C	A	C	A	A	A	T	C	A	T	T	T	T	C	T	T	T	C	T	A	T	T	A	A	A	T	C	T
zon019	T	T	A	A	G	A	T	A	C	A	C	C	T	A	T	T	A	A	G	C	T	C	A	C	A	A	A	T	C	A	T	T	T	T	C	T	T	T	C	T	A	T	T	A	A	A	T	T	T
zon020	T	T	A	A	G	A	T	A	C	A	C	C	T	A	T	T	A	A	A	T	T	C	A	C	A	G	A	T	C	A	T	T	T	T	C	T	T	T	C	T	A	T	T	A	A	A	T	C	T
zon021	T	T	A	A	G	A	T	A	C	A	C	C	T	A	T	C	G	A	A	A	T	C	A	C	A	A	A	T	C	A	T	T	T	T	C	T	T	T	C	T	A	T	T	A	A	A	C	C	T
zon022	T	T	A	A	G	A	T	A	C	G	C	T	T	A	T	C	A	A	A	A	C	C	A	C	A	A	A	T	C	A	T	T	T	T	C	T	T	T	C	T	A	T	T	A	A	A	C	C	T
zon023	T	T	A	A	G	A	T	A	C	A	C	C	T	A	T	T	A	A	A	C	T	C	A	C	G	G	A	T	C	A	T	T	T	T	C	T	T	T	C	T	A	T	T	A	A	A	T	C	T
zon024	T	C	A	A	G	A	T	A	C	G	C	T	T	A	T	C	A	A	A	A	T	C	A	C	A	A	A	T	C	A	T	T	T	T	C	T	T	T	C	T	A	T	T	A	A	A	C	C	T
zon025	T	T	A	A	G	A	T	A	C	G	C	C	T	A	T	C	A	A	A	A	T	C	A	C	A	A	A	T	C	A	T	T	T	T	C	T	T	T	C	T	A	T	T	A	A	A	C	C	C
zon026	T	T	A	A	G	A	T	A	C	G	C	C	T	A	T	C	A	A	A	A	T	C	A	C	A	A	A	T	C	A	T	T	T	T	C	T	T	T	C	T	A	T	T	A	A	A	C	C	T
zon027	T	T	A	A	G	A	T	A	C	A	C	C	T	A	T	C	A	A	A	A	T	C	A	T	A	G	A	T	C	A	T	T	T	T	C	T	T	T	C	T	A	T	T	A	A	G	C	C	T
zon028	T	T	A	A	G	A	T	A	C	T	C	C	T	A	T	T	A	A	A	T	T	C	A	C	A	A	A	T	C	A	T	T	T	T	C	T	T	T	C	T	A	T	T	A	A	A	T	T	T
zon029	T	T	A	A	G	A	T	A	C	G	C	C	T	A	T	C	A	A	A	A	T	C	A	C	A	A	A	C	C	A	T	T	T	T	C	T	T	T	C	T	A	T	T	A	A	A	C	C	T
zon030	T	T	A	A	G	A	T	A	C	G	C	T	T	A	T	C	A	A	A	A	T	C	A	C	A	A	A	T	C	A	T	T	T	T	C	T	T	T	C	T	A	T	T	A	A	A	C	C	T
zon031	T	T	A	A	G	A	T	A	C	G	C	T	C	A	T	C	A	A	A	A	T	C	A	C	A	A	A	T	C	A	T	T	T	T	C	T	T	T	C	T	A	T	T	A	A	A	C	C	T
zon032	T	T	A	A	A	A	T	A	C	G	C	T	T	A	T	C	A	A	A	A	T	C	A	C	A	A	A	T	C	A	T	T	T	T	C	T	T	T	C	T	A	T	T	A	A	A	C	C	T
zon033	T	T	A	A	G	A	T	A	C	G	C	C	T	A	T	C	A	A	A	A	T	C	A	C	A	A	A	T	T	A	T	C	T	T	C	T	T	T	C	T	G	T	T	A	A	A	C	C	T
zon034	T	T	A	A	G	A	T	A	C	A	C	C	T	A	T	T	G	A	A	C	T	C	A	C	A	A	A	T	T	A	T	T	T	T	C	T	T	T	C	T	G	T	T	A	A	A	T	T	T
zon035	T	T	A	A	G	A	T	A	C	A	C	T	T	A	T	C	A	A	A	A	T	C	A	C	A	A	A	T	C	A	T	T	T	T	C	T	T	T	C	T	A	T	T	A	A	A	C	C	T
zon036	T	T	A	A	G	A	T	A	C	G	C	C	T	A	T	C	A	A	A	A	T	C	A	C	G	A	A	C	C	A	T	T	T	T	C	T	T	T	C	T	A	T	T	A	A	A	C	C	A
zon037	T	T	A	A	G	A	T	A	C	A	C	C	T	A	T	T	A	A	A	C	T	C	A	C	A	A	A	T	C	A	T	T	T	T	C	T	T	T	C	T	A	T	T	A	A	A	T	C	T
zon038	T	T	A	A	G	A	T	A	C	A	C	C	T	A	T	C	A	A	A	A	T	C	A	C	A	G	A	T	C	A	T	T	T	T	C	T	T	T	C	T	A	T	T	A	A	A	C	C	T
zon039	T	T	A	A	G	A	T	A	C	G	C	C	T	A	T	C	A	A	A	A	T	C	A	C	A	A	A	T	T	A	T	T	T	T	C	C	T	T	C	T	A	T	T	A	A	A	C	C	T
zon040	T	T	A	A	G	A	T	A	C	A	C	C	T	A	T	T	A	A	A	C	T	C	A	C	A	A	A	T	C	A	T	T	T	T	C	T	T	T	C	T	A	T	T	A	A	A	T	T	T
zon041	T	T	A	A	G	A	T	A	C	A	C	T	T	A	T	T	A	A	A	C	T	C	A	C	A	A	A	T	C	A	T	T	T	T	C	T	T	T	C	T	A	T	T	A	A	A	T	T	T
zon042	T	T	A	A	G	A	T	A	C	G	C	T	T	A	T	C	A	A	A	A	T	C	A	C	A	A	A	T	C	A	T	T	T	T	C	T	T	T	C	T	A	T	T	A	A	A	C	C	T
zon043	T	T	A	A	G	A	T	A	C	G	C	T	T	A	T	C	A	A	A	A	T	T	A	C	A	A	A	T	C	A	T	T	T	T	C	T	T	T	C	T	A	T	T	A	A	A	C	C	T
zon044	T	T	A	A	G	A	T	A	C	G	C	T	T	A	T	C	A	A	A	A	T	C	A	C	A	A	A	T	C	A	T	T	T	T	C	T	T	T	C	T	A	T	T	A	A	A	C	C	T
zon045	T	T	A	A	G	A	T	A	C	G	C	T	T	A	T	C	A	A	A	A	T	C	A	C	A	A	A	T	C	A	T	T	T	T	C	T	T	T	C	T	A	T	T	A	G	A	C	C	T
zon046	T	T	A	A	G	A	T	A	C	A	C	C	T	A	T	C	A	A	A	A	T	C	A	C	A	G	A	T	C	A	T	T	T	T	C	T	T	T	C	T	A	T	T	A	A	A	C	C	T
zon047	T	T	A	A	G	A	T	A	C	G	C	C	T	A	T	C	A	A	A	A	T	C	A	C	A	A	A	T	C	A	T	T	T	T	C	T	T	T	C	T	A	T	T	A	A	A	C	C	T
zon048	T	T	A	A	G	A	T	A	C	G	C	C	T	A	T	C	A	A	A	A	T	C	A	C	A	A	A	T	C	A	T	T	T	T	C	T	T	T	C	T	A	T	T	A	A	A	C	C	C
zon049	T	T	A	A	G	A	T	A	T	A	C	C	T	A	T	T	A	A	A	C	T	C	A	C	A	A	A	T	C	A	T	T	T	T	C	T	T	T	C	T	G	T	T	A	A	A	T	T	T
zon050	T	T	A	A	G	A	T	G	C	A	C	C	T	A	T	T	A	A	A	C	T	C	A	C	A	A	A	T	C	A	T	T	T	T	C	T	T	T	C	C	A	T	T	A	A	A	T	C	T
zon051	T	T	A	A	G	A	T	A	C	A	C	C	T	A	T	T	A	A	A	C	T	C	A	C	A	A	A	T	C	A	T	T	T	T	C	T	T	T	C	T	A	T	T	A	A	A	T	C	T
zon052	T	T	A	A	G	A	T	A	C	A	C	C	T	A	T	T	A	A	A	C	T	C	A	C	A	A	A	T	C	A	T	T	T	T	C	T	T	T	C	T	A	T	T	A	A	A	T	T	T
zon053	T	T	A	A	G	A	T	A	C	A	C	C	T	A	T	T	A	A	A	C	T	C	A	C	A	A	A	T	C	A	T	T	T	T	C	T	T	T	C	T	A	T	T	A	A	A	T	T	T
zon054	T	T	A	A	G	A	T	A	C	A	C	C	T	A	T	T	A	A	A	C	T	C	A	C	A	A	A	T	C	A	T	T	T	T	C	T	T	T	C	T	A	T	T	A	A	A	T	C	T
zon055	T	T	A	A	G	A	T	A	C	G	C	C	T	A	T	C	A	A	A	A	T	C	A	C	A	A	A	T	C	A	T	T	T	T	T	T	T	T	C	T	A	T	T	A	A	A	C	C	T
zon056	T	T	A	A	G	A	T	G	C	G	C	T	T	A	T	C	A	A	A	A	T	C	A	C	A	A	A	T	C	A	T	T	T	T	C	T	T	T	C	T	A	T	T	A	A	A	C	C	T
zon057	T	T	A	A	G	A	T	A	C	A	C	T	T	A	T	T	A	A	A	C	T	C	A	C	A	A	A	T	C	A	T	T	T	T	C	T	T	T	C	T	A	T	T	A	A	A	T	T	T
zon058	T	T	A	A	G	A	T	A	C	A	C	C	T	A	T	C	A	A	A	A	T	C	A	C	A	A	A	T	C	A	T	T	T	T	C	T	T	T	C	T	A	T	T	A	A	A	C	C	T
zon059	T	T	A	A	G	A	T	G	C	A	C	C	T	A	T	T	A	A	A	C	T	C	A	C	A	G	A	T	C	A	T	T	T	T	C	T	T	T	C	T	A	T	T	A	A	A	T	T	T
zon060	T	T	A	A	G	A	T	A	C	A	C	C	T	A	T	C	A	A	A	A	T	C	A	C	A	A	A	T	C	A	T	T	T	T	C	T	T	T	C	T	A	T	T	A	A	A	T	C	T
zon061	C	T	A	A	G	A	T	A	C	G	C	T	T	A	T	C	A	A	A	A	T	C	A	C	A	A	A	T	C	A	T	T	T	T	C	T	T	T	C	T	A	T	T	A	A	A	C	C	T
zon062	T	T	A	A	G	A	T	A	C	A	C	C	T	A	T	T	A	A	A	C	T	C	A	C	A	A	A	T	C	A	T	T	T	T	C	T	T	T	C	T	A	T	T	A	A	A	T	T	T
zon063	T	T	G	A	G	A	T	A	C	G	C	C	T	A	T	C	A	A	A	A	C	C	A	C	A	A	A	T	C	G	T	T	T	T	C	T	T	T	C	T	A	T	T	A	A	A	C	C	T
zon064	T	T	A	A	G	A	T	A	C	G	C	C	T	A	T	C	A	A	A	A	T	C	A	C	A	G	A	T	C	A	T	T	T	T	C	T	T	T	C	T	A	T	T	A	A	A	C	C	T
zon065	T	T	A	A	G	A	T	A	C	A	C	C	T	A	T	T	A	A	A	C	T	C	A	C	A	A	A	T	C	A	T	T	T	T	C	T	T	T	C	T	A	T	T	A	A	A	T	T	T
zon066	T	T	A	A	G	A	T	G	C	G	C	C	T	A	T	C	A	A	A	A	T	C	A	C	A	A	A	T	C	A	T	T	T	T	C	T	T	T	C	T	A	T	T	A	A	A	C	C	T
zon067	T	T	G	A	G	A	T	A	C	G	C	T	T	A	T	T	A	A	A	A	T	C	A	C	A	A	A	T	C	A	T	T	T	T	C	T	T	T	C	T	G	T	T	A	A	A	C	C	T
zon068	T	T	A	A	G	A	T	A	C	A	C	C	T	A	T	C	A	A	A	A	T	C	A	C	A	A	A	T	C	A	T	T	T	T	C	T	T	T	C	T	A	T	T	A	A	A	C	C	T
zon069	T	T	A	A	G	A	T	A	C	G	C	T	T	A	T	C	A	A	A	A	T	C	A	C	A	A	A	T	C	A	T	T	T	T	C	T	T	T	C	T	A	T	T	A	A	A	C	C	T
zon070	T	T	A	A	G	A	T	A	C	A	C	C	T	A	T	T	A	A	A	C	T	C	A	C	A	A	A	T	C	A	T	T	T	T	C	T	T	T	C	T	A	T	T	G	A	A	T	T	T
zon071	T	T	A	A	G	A	T	A	C	G	C	C	T	A	T	C	A	A	A	A	T	C	A	C	A	A	A	T	T	A	T	T	T	T	C	T	T	T	C	T	A	T	T	A	A	A	C	C	T
zon072	T	T	A	A	G	A	T	A	C	A	C	C	T	A	T	T	A	A	A	C	T	C	A	C	A	A	A	T	C	A	T	T	T	T	C	T	T	T	C	T	A	T	T	A	A	A	T	T	T
zon073	T	T	A	A	G	A	T	A	C	G	C	T	T	A	T	C	A	A	A	A	T	C	A	C	A	A	A	T	C	A	T	T	T	T	C	T	T	T	C	T	A	T	T	A	A	A	C	C	T
zon074	T	T	A	A	G	A	T	A	C	A	C	C	T	A	T	T	A	A	A	C	T	C	A	C	A	A	A	T	C	A	T	T	T	T	C	T	T	T	C	T	A	T	T	A	A	A	T	C	T
zon075	T	T	A	A	G	A	T	A	C	A	C	C	T	A	T	T	A	A	A	C	T	C	A	C	A	A	A	T	C	A	T	T	T	T	C	T	T	T	C	T	A	T	T	A	A	A	T	C	T
zon076	T	T	A	A	G	A	T	A	C	G	C	T	T	A	T	C	A	A	A	A	T	C	A	C	A	A	A	T	C	A	T	T	T	T	C	T	T	T	C	T	A	C	T	A	A	A	C	C	T
zon077	T	T	A	A	G	A	T	A	C	A	C	C	T	A	T	T	A	A	A	C	T	C	A	C	A	A	A	T	C	A	T	T	T	T	C	T	T	T	C	T	A	T	T	A	A	A	T	T	T
zon078	T	T	A	A	G	A	T	A	C	A	C	C	T	A	T	T	A	G	A	C	T	C	A	C	A	A	A	T	C	A	T	T	T	T	C	T	T	T	C	T	A	T	T	A	A	A	T	C	T
zon079	T	T	A	A	G	A	T	A	C	A	C	C	T	A	T	T	A	A	A	C	T	C	A	C	A	A	A	T	C	A	T	T	T	T	C	T	T	T	C	T	A	T	T	A	A	A	T	T	T
zon080	T	T	A	A	G	A	T	A	C	A	C	T	T	A	T	C	G	A	G	A	T	C	A	C	A	A	A	T	C	A	T	T	T	T	C	T	T	T	C	T	A	T	T	A	A	A	C	C	T
zon081	T	T	A	A	G	A	T	A	C	G	C	T	T	A	T	C	A	A	A	A	T	C	A	C	A	A	A	T	C	A	T	T	T	T	C	T	T	T	C	T	A	T	T	A	A	A	C	C	T
zon082	T	T	A	A	G	A	T	A	C	A	C	C	T	G	T	T	A	A	A	C	T	C	A	C	A	A	A	T	C	A	T	T	T	T	C	T	C	T	C	T	A	T	T	A	A	A	T	T	T
zon083	T	T	A	A	G	A	T	A	C	G	C	C	T	A	T	C	A	A	A	A	T	C	A	C	A	A	A	T	C	A	T	T	T	T	C	T	T	T	C	T	A	T	T	A	A	A	C	C	T
zon084	T	T	A	A	G	A	T	A	C	G	C	T	T	A	C	C	A	A	A	A	T	C	A	C	A	A	A	T	C	A	T	T	T	T	C	T	T	T	C	T	A	T	T	A	A	A	C	C	T
zon085	T	T	A	A	G	A	T	A	C	G	C	T	T	A	T	C	A	A	A	A	T	C	A	C	A	A	A	T	C	A	T	T	T	T	C	C	T	T	C	T	A	T	T	A	A	A	C	C	T
zon086	T	T	A	A	G	A	T	A	C	G	C	T	T	A	T	C	A	A	A	A	T	C	A	C	A	A	A	T	C	A	T	T	T	T	C	T	T	T	C	T	A	T	T	A	A	A	C	C	T
zon087	T	T	A	A	G	A	T	A	C	G	C	T	T	A	T	C	A	A	A	A	T	C	A	C	A	A	A	T	C	A	T	T	T	T	C	T	T	T	C	T	A	T	T	A	A	A	C	C	T
zon088	T	T	A	A	G	A	T	A	C	A	C	C	T	A	T	T	A	A	A	C	T	C	A	C	A	A	A	T	C	A	T	T	T	T	C	T	T	T	C	T	A	T	T	A	A	A	T	C	T
zon089	T	T	A	A	G	A	C	A	C	A	C	C	T	G	T	T	A	A	A	C	T	C	A	C	A	A	A	T	C	A	T	T	T	T	C	T	T	T	T	T	A	T	T	A	A	A	T	T	T
zon090	T	T	A	A	G	A	T	A	C	G	C	T	T	A	T	C	A	A	A	A	T	C	A	C	A	A	A	T	C	A	T	T	T	T	C	T	T	T	C	T	A	T	C	A	A	A	C	C	T
zon091	T	T	A	A	G	A	T	A	C	A	C	C	T	A	T	T	A	A	A	C	T	C	A	C	A	A	A	T	C	A	T	T	T	T	C	T	T	T	C	T	A	T	T	A	A	A	T	T	T
zon092	T	T	A	A	G	A	T	A	C	G	C	T	T	A	T	C	A	A	A	A	T	C	A	C	A	A	A	T	C	A	T	T	T	T	C	T	T	T	C	T	A	T	T	A	A	A	C	C	T
zon093	T	T	A	A	G	A	T	A	C	A	C	C	T	A	T	T	A	A	A	C	T	C	A	C	A	A	A	T	C	A	T	T	T	T	C	T	T	T	C	T	A	T	T	A	A	A	T	T	T
zon094	T	T	A	A	G	A	T	A	C	G	C	C	T	A	T	C	A	A	A	A	T	C	A	C	A	A	A	T	C	A	T	T	T	T	C	T	T	T	C	T	A	T	T	A	A	A	C	C	T
zon095	T	T	A	A	G	A	T	A	C	A	C	C	T	A	T	T	A	A	A	C	T	C	A	C	A	A	A	T	C	A	T	T	T	T	C	T	T	T	C	T	A	T	T	A	A	A	T	T	T
zon096	T	T	A	A	G	A	T	A	C	G	C	C	T	A	T	C	A	A	A	A	T	C	A	C	A	G	A	T	C	A	T	T	T	T	C	T	T	T	C	T	A	T	T	A	A	A	C	C	T
zon097	T	T	A	A	G	A	T	A	C	A	T	C	T	A	T	C	A	A	A	A	T	C	A	C	A	A	A	T	T	A	T	T	T	T	C	T	T	T	C	T	A	T	T	A	A	A	C	C	T
zon098	T	T	A	A	G	A	T	A	C	A	C	C	T	A	T	T	A	A	A	C	T	C	A	C	A	A	A	T	C	A	T	T	T	T	C	T	T	T	C	T	A	T	T	A	A	A	T	C	C
zon099	T	T	A	A	G	A	T	A	C	G	C	C	T	A	T	C	A	A	A	A	T	C	A	C	A	A	A	T	C	A	T	T	T	T	C	T	T	T	C	T	A	T	T	A	A	A	C	C	T
zon100	T	T	A	A	G	A	T	A	C	A	C	C	T	A	T	C	A	A	A	A	T	C	A	C	A	A	A	T	C	A	T	T	T	T	C	T	T	T	C	T	A	T	T	A	A	A	T	C	T
zon101	T	T	A	A	G	A	T	A	C	A	C	C	T	A	T	T	A	A	A	C	T	C	A	C	A	A	G	T	C	A	T	T	T	T	C	T	T	T	C	T	A	T	T	A	A	A	T	T	T
zon102	T	T	A	A	G	A	T	A	C	G	C	C	T	A	T	T	A	A	A	T	T	C	A	C	A	A	G	T	C	A	T	T	T	T	C	T	T	T	C	T	A	T	T	A	A	A	T	T	T
zon103	T	T	A	A	A	A	T	A	C	A	C	C	T	A	T	C	A	A	A	A	T	C	A	C	A	A	A	T	C	A	T	T	T	T	C	T	T	T	C	T	A	T	T	A	A	A	C	C	T
zon104	T	T	A	A	G	A	T	A	C	G	C	C	T	A	T	C	A	A	A	A	T	C	A	C	A	A	A	T	C	A	C	T	T	T	C	T	T	T	C	T	A	T	T	A	A	A	C	C	T
zon105	T	T	A	A	G	A	T	A	C	G	C	T	T	A	T	C	A	A	A	A	T	C	A	C	A	A	A	T	C	A	T	T	T	T	C	T	T	T	C	T	A	T	T	A	A	C	C	C	T
zon106	T	T	A	A	G	A	T	A	C	A	T	T	T	A	T	T	A	A	A	C	T	C	A	C	A	A	A	T	C	A	T	T	T	T	C	T	T	T	C	T	A	T	T	A	A	A	T	T	T
zon107	T	T	A	A	G	A	T	A	C	A	C	C	T	A	T	T	A	A	A	C	T	C	A	C	A	A	A	T	C	A	T	T	T	T	C	T	T	T	C	T	A	T	T	A	A	A	T	T	T
zon108	T	T	A	A	G	A	T	G	C	G	C	C	T	A	T	C	A	A	A	A	T	C	A	C	A	A	A	T	C	A	T	T	T	T	C	T	T	T	C	T	A	T	T	A	A	A	C	C	T
zon109	T	T	A	A	G	A	T	A	C	A	C	C	T	A	T	T	A	A	A	C	T	C	A	C	A	A	A	T	C	A	T	T	T	T	C	T	T	T	C	T	A	T	T	A	A	A	T	T	C
zon110	T	T	A	A	G	A	T	A	C	A	C	C	T	A	T	T	A	A	A	C	T	C	A	C	A	A	A	T	C	A	T	T	T	T	C	T	T	T	C	T	A	T	T	A	A	A	T	T	T
zon111	T	T	A	A	G	A	T	A	C	G	C	C	T	A	T	C	A	A	A	A	T	C	A	C	A	A	A	C	C	A	T	T	T	T	C	T	T	T	C	T	A	T	T	A	A	A	C	C	A
zon112	T	T	A	A	G	A	T	A	C	G	C	C	T	A	T	C	A	A	A	A	C	C	A	C	A	G	A	T	C	A	T	T	T	T	C	T	T	T	C	T	A	T	T	A	A	A	C	C	T
zon113	T	T	A	A	G	A	T	A	C	A	C	C	T	A	T	T	A	A	A	C	T	T	A	C	A	A	A	T	C	A	T	T	T	T	C	T	T	T	C	T	A	T	T	A	A	A	T	C	T
zon114	T	T	A	A	G	A	T	A	C	G	C	C	T	A	T	C	A	A	A	A	T	C	A	C	A	A	A	T	C	A	T	T	T	T	C	T	T	T	C	T	A	T	T	A	A	A	C	C	T
zon115	T	T	A	A	G	A	T	A	C	G	C	T	T	A	T	C	A	A	A	A	T	C	A	C	A	A	A	T	C	A	T	T	T	T	C	T	T	T	C	T	A	T	T	A	A	A	C	C	T
zon116	T	T	A	A	G	A	T	A	C	A	C	T	T	A	T	T	A	A	A	T	T	C	A	C	A	A	A	T	C	A	T	T	T	T	C	T	T	T	C	T	A	T	T	A	A	A	T	C	T
zon117	T	T	A	A	G	A	C	A	C	A	C	C	T	A	T	T	A	A	A	C	T	C	A	C	A	A	A	T	C	A	T	T	T	T	C	T	T	T	C	T	A	T	T	A	A	A	T	C	T
zon118	T	T	A	A	G	A	T	A	C	A	C	C	T	A	T	T	A	A	A	T	T	C	A	C	A	A	A	T	C	A	T	T	T	T	C	T	T	T	C	T	A	T	T	A	A	A	T	T	T
zon119	T	T	A	A	G	A	T	A	C	A	C	C	T	A	T	T	A	A	A	C	T	C	A	C	A	A	A	T	C	A	T	T	T	T	C	T	T	T	C	T	A	T	T	A	A	A	T	T	T
zon120	T	T	A	A	G	A	T	A	C	A	C	C	T	A	T	T	A	A	A	T	T	C	G	C	A	A	A	T	C	A	T	T	T	T	C	T	T	T	C	T	A	T	T	A	A	A	T	C	T
zon121	T	T	A	A	G	A	T	A	C	G	C	T	T	A	T	C	A	A	A	A	T	C	A	C	A	A	A	T	C	A	T	T	T	T	C	T	T	T	C	T	A	T	T	A	A	A	C	C	T
zon122	T	T	A	A	A	A	T	A	C	A	C	C	T	A	T	C	A	A	A	A	T	C	A	C	A	A	A	T	T	A	T	T	T	T	C	T	T	T	C	T	A	T	T	A	A	A	C	C	T
zon123	T	T	A	A	G	A	T	A	C	A	C	C	T	A	T	T	A	A	G	T	T	C	A	C	A	A	A	T	C	A	T	T	T	T	C	T	T	T	C	T	A	T	T	A	A	A	T	C	T
zon124	T	T	G	A	G	A	T	A	C	G	C	T	T	A	T	C	A	A	A	A	T	C	A	C	A	A	A	T	C	A	T	T	T	T	C	T	T	T	C	T	A	T	T	A	A	A	C	C	T
zon125	T	T	A	A	G	A	T	A	C	G	C	C	T	A	T	C	A	A	A	A	T	C	A	C	A	A	A	T	C	A	T	T	T	T	C	T	T	T	C	T	A	T	T	A	A	A	C	C	T
zon126	T	T	A	A	G	A	T	A	C	G	C	C	T	A	T	C	A	A	A	A	T	C	A	C	A	A	A	T	C	A	T	T	T	T	C	T	T	T	C	T	A	T	T	A	A	A	C	C	C
zon127	T	T	A	A	G	A	T	A	C	G	C	T	T	A	T	C	A	A	A	A	T	C	A	C	A	A	A	T	C	A	T	T	T	T	C	T	T	T	C	T	A	T	T	A	A	A	C	C	T
zon128	T	T	A	A	G	A	T	A	C	G	C	C	T	A	T	C	A	A	A	A	T	C	A	C	A	A	A	T	C	A	T	T	T	T	C	T	T	T	C	T	A	T	T	A	A	A	C	C	T
zon129	T	C	A	A	G	A	T	A	C	G	C	C	T	A	T	C	A	A	A	A	T	C	A	C	A	G	A	T	C	A	T	T	T	T	C	T	T	T	C	T	A	T	T	A	A	A	C	C	T
zon130	T	T	A	A	G	A	T	G	C	G	C	T	T	A	T	C	A	A	A	A	T	C	A	C	A	A	A	T	C	A	T	T	T	T	C	T	T	T	C	T	A	T	T	A	A	A	C	C	T
zon131	T	T	A	A	G	A	T	A	C	A	C	C	T	A	T	T	A	A	A	C	T	C	A	C	A	A	A	C	C	A	T	T	T	T	C	T	T	T	C	T	A	T	T	A	A	A	T	C	T
zon132	T	T	A	A	G	A	T	A	C	G	C	C	T	A	T	C	A	A	G	A	T	C	A	C	A	A	A	T	C	A	T	T	T	T	C	T	T	T	C	T	G	T	T	A	A	A	C	C	T
zon133	T	T	A	A	G	A	T	A	C	G	C	C	T	A	T	C	A	A	A	A	T	C	A	C	A	G	A	T	C	A	T	T	T	T	C	T	T	T	C	T	A	T	T	A	A	A	C	C	T
zon134	T	T	G	A	G	A	T	A	C	G	C	C	T	A	T	C	A	A	A	A	T	C	A	C	A	A	A	T	C	A	T	T	T	T	C	T	T	C	C	T	A	T	T	A	A	A	C	C	T
zon135	T	T	A	A	G	A	T	A	C	A	C	C	T	A	T	T	A	A	A	C	T	C	A	C	A	A	A	T	C	A	T	T	T	T	C	T	T	T	C	T	A	T	T	A	A	A	T	C	T
zon136	T	T	A	A	G	A	T	G	C	A	C	C	T	A	T	T	A	A	A	C	T	C	A	C	A	A	A	T	C	A	T	T	T	T	C	T	T	T	C	T	A	T	T	A	A	A	T	T	T
zon137	T	T	A	A	G	A	T	A	C	G	C	C	T	A	T	C	A	A	A	A	T	C	A	C	A	A	A	T	C	A	T	T	T	T	T	T	T	T	C	T	A	T	T	A	A	A	C	C	C
zon138	T	T	A	A	G	A	T	A	C	G	C	C	T	A	T	C	A	A	A	A	T	C	A	C	A	A	A	T	C	G	T	T	T	T	C	T	T	T	C	T	A	T	T	A	A	A	C	C	T
zon139	T	T	A	A	G	A	T	A	C	G	C	C	T	A	T	C	G	A	A	A	T	C	A	C	A	A	A	T	C	A	T	T	T	T	C	T	T	T	C	T	A	T	T	A	A	A	C	C	T
zon140	T	T	A	T	G	A	T	A	C	A	C	C	T	A	T	T	A	A	A	T	T	C	A	C	G	A	A	T	C	A	T	T	T	T	C	T	T	T	C	T	A	T	T	A	A	A	T	C	T
zon141	T	T	A	A	G	A	T	A	C	G	C	C	T	A	T	C	A	A	A	A	C	C	A	C	A	A	A	T	C	A	T	T	T	T	C	T	T	T	C	T	A	T	T	A	A	A	C	C	T
zon142	T	T	A	A	G	A	T	A	C	G	C	T	T	A	T	T	G	A	A	T	T	C	A	C	A	A	A	T	C	A	T	T	T	T	C	T	T	T	C	T	G	T	T	A	A	A	T	T	T
zon143	T	T	A	A	G	A	T	A	C	G	C	C	T	A	T	C	A	A	A	A	C	C	A	C	A	A	A	T	C	A	T	T	T	T	C	T	T	T	C	T	A	T	T	A	A	A	C	C	T
zon144	T	T	A	A	G	A	T	A	C	A	C	C	T	A	T	C	A	A	A	A	T	C	A	C	A	A	A	T	C	A	T	T	T	T	C	T	T	T	C	T	A	T	T	A	A	A	C	C	T
zon145	T	T	A	A	G	A	T	A	C	G	C	C	T	A	T	C	A	A	A	A	T	C	A	C	A	A	A	T	C	A	T	T	T	T	C	T	T	T	C	T	A	T	T	A	A	A	C	C	T
zon146	T	T	A	A	G	A	T	A	T	A	C	C	T	A	T	T	A	A	A	C	T	C	A	C	A	A	A	T	C	A	T	T	T	T	C	T	T	T	C	T	A	T	T	A	A	A	T	C	T
zon147	T	T	A	A	G	A	T	A	C	A	C	C	T	A	T	T	A	A	A	C	T	C	A	C	A	A	A	T	C	A	T	T	T	T	T	T	T	T	C	T	A	T	T	A	A	A	T	C	T
zon148	T	T	A	A	G	A	T	A	C	G	C	C	T	A	T	C	A	A	A	A	T	C	A	C	A	A	A	T	C	A	T	T	T	T	C	T	T	T	C	T	A	T	T	A	A	A	C	C	C
zon149	T	T	A	A	G	A	T	A	C	A	C	C	T	A	T	T	A	A	A	C	T	C	A	C	A	A	A	T	C	A	T	T	T	T	C	T	C	T	C	T	A	T	T	A	A	A	T	T	T
zon150	T	T	A	A	G	A	T	A	C	G	C	T	T	A	T	C	A	A	A	A	T	C	A	C	A	A	A	T	C	A	T	T	T	T	C	T	T	T	C	T	A	T	T	A	A	A	C	C	T
zon151	T	T	A	A	G	A	T	A	C	G	C	C	T	A	T	C	A	A	A	A	T	C	A	C	A	A	A	T	C	A	T	T	T	T	C	T	T	T	C	T	A	T	T	A	A	A	C	C	T
zon152	T	T	A	A	G	A	T	G	C	A	C	C	T	A	T	T	A	A	A	C	T	C	A	C	A	A	A	T	C	A	T	T	T	T	C	T	T	T	C	T	A	T	T	A	A	A	T	T	T
zon153	T	T	A	A	G	A	T	A	C	A	C	C	T	A	T	T	A	A	A	C	T	C	A	C	A	A	A	T	C	A	T	T	T	T	C	T	T	T	C	T	A	T	T	A	A	A	T	C	T
zon154	T	T	A	A	A	A	T	A	C	A	C	C	T	A	T	T	A	A	A	C	T	C	A	C	A	G	A	T	C	A	T	T	T	T	C	T	T	T	C	T	A	T	T	A	A	A	T	T	T
zon155	T	T	A	A	G	A	T	A	C	G	C	C	T	A	T	C	A	A	A	A	T	C	A	C	G	A	A	T	C	A	T	T	T	T	C	T	T	T	C	T	A	T	T	A	A	A	C	C	T
zon156	T	T	A	A	G	A	T	A	C	G	C	T	T	A	T	C	A	A	A	A	T	C	A	C	A	G	A	T	C	A	T	T	T	T	C	T	T	T	C	T	A	T	T	A	A	A	C	C	T
zon157	T	T	A	A	G	A	T	A	C	A	C	C	T	A	T	C	A	A	A	A	T	C	A	C	A	A	A	T	C	A	T	T	T	T	C	T	T	T	C	T	A	T	T	A	A	A	C	C	T
zon158	T	T	A	A	G	A	T	A	C	G	C	T	T	A	T	C	A	A	A	A	T	C	A	C	A	A	A	T	C	A	T	T	T	T	C	T	T	T	C	T	A	T	T	A	A	A	C	C	T
zon159	T	T	A	A	G	A	T	A	C	A	C	C	T	A	T	C	A	A	A	A	T	C	A	C	A	A	A	T	C	A	T	T	T	T	C	T	T	T	C	T	A	T	T	A	A	A	C	C	T
zon160	T	T	A	A	G	A	T	A	C	G	C	C	T	A	T	C	A	A	A	A	T	C	A	C	A	A	A	C	C	A	T	T	T	T	C	T	T	T	C	T	A	T	T	A	A	A	C	C	A
zon161	T	T	A	A	G	A	T	A	C	G	C	C	T	G	T	T	A	A	A	C	T	C	A	C	A	A	A	T	C	A	T	T	T	T	C	T	T	T	C	T	A	T	T	A	A	A	T	T	T
zon162	T	T	A	A	G	A	T	A	C	A	C	C	T	A	T	T	A	A	A	C	T	C	A	C	A	A	A	T	C	A	T	T	T	T	C	T	T	T	C	T	A	T	T	A	A	A	T	T	T
zon163	T	T	A	A	G	A	T	A	C	A	C	C	T	A	T	T	A	A	A	C	T	C	A	C	A	A	A	T	C	A	T	T	T	T	C	T	T	C	C	T	A	T	T	A	A	A	T	C	T
zon164	T	T	A	A	G	A	T	A	C	G	C	C	T	A	T	C	A	A	A	A	T	C	A	C	A	A	A	T	C	A	T	T	T	T	C	T	T	T	C	T	A	T	T	A	A	A	C	C	T
zon165	T	T	A	A	G	A	T	A	C	G	C	C	T	A	T	C	A	A	A	A	T	C	A	C	A	A	A	T	C	A	T	T	T	T	C	T	T	T	C	T	A	T	T	A	A	A	C	C	T
zon166	T	T	G	A	G	A	T	A	C	A	C	C	T	A	T	T	G	A	A	C	T	C	A	C	A	A	A	T	C	G	T	T	T	T	C	T	T	T	C	T	A	T	T	A	A	A	T	C	C
zon167	T	T	A	A	G	A	T	A	C	G	C	C	T	A	T	C	A	A	A	A	T	C	A	C	A	A	A	T	C	A	T	T	T	T	C	T	T	T	C	T	A	T	T	A	A	A	C	C	T
zon168	T	T	A	A	G	A	T	G	C	G	C	C	T	A	T	C	A	A	A	A	T	C	A	C	A	A	A	T	C	A	T	T	T	T	C	T	T	T	C	T	A	T	T	A	A	A	C	C	T
zon169	T	T	A	A	G	A	T	A	C	A	C	C	T	A	T	T	A	A	A	C	T	C	A	C	A	A	A	T	C	A	T	T	T	T	C	T	T	T	C	T	A	T	T	A	A	A	T	C	T
zon170	T	T	A	A	G	A	T	A	C	G	C	T	T	A	T	C	A	A	A	A	T	C	A	C	A	G	A	T	C	A	T	T	C	T	C	T	T	T	C	T	A	C	T	A	A	A	C	C	T
zon171	T	T	A	A	G	A	T	A	C	A	C	C	T	A	T	T	A	A	A	C	T	C	A	C	A	A	G	T	C	A	T	T	T	T	C	T	T	T	C	T	A	T	T	A	A	A	T	T	T
zon172	T	T	A	A	A	A	T	A	C	G	C	C	T	A	T	C	A	A	A	A	C	C	A	C	A	A	A	T	C	A	T	T	T	T	C	T	T	T	C	T	A	T	T	A	A	A	C	C	T
zon173	T	T	A	A	G	A	T	A	C	A	C	C	T	A	T	T	G	A	A	C	T	C	A	C	A	A	A	T	C	A	T	T	T	T	C	T	T	T	C	T	A	T	T	A	A	A	T	T	C
zon174	T	T	A	A	G	A	T	A	C	A	C	C	T	A	T	T	A	A	A	C	T	C	A	C	A	A	A	T	C	A	T	T	T	T	C	T	T	T	C	T	A	T	T	A	A	A	T	T	T
zon175	T	T	A	A	G	A	T	A	C	G	C	C	T	A	T	C	A	A	A	A	T	C	A	C	A	A	A	T	C	A	T	T	T	T	C	T	T	T	C	T	A	T	T	A	A	A	C	C	C
zon176	T	T	A	A	G	A	T	A	C	G	C	T	T	A	T	C	A	A	A	A	T	C	A	C	A	A	A	T	T	A	T	C	T	T	C	T	T	T	C	T	A	T	T	A	A	A	T	C	T
zon177	T	T	A	A	G	A	T	A	C	G	C	T	T	A	T	C	A	A	A	A	T	C	A	C	A	A	A	T	C	A	T	T	T	T	C	T	T	T	C	T	A	T	T	A	A	A	C	C	T
zon178	T	T	A	A	G	A	T	A	C	A	C	C	T	A	T	T	A	A	A	C	T	C	A	C	A	A	A	T	C	A	T	T	T	T	C	T	T	T	C	T	A	T	T	A	A	A	T	C	T
zon179	T	T	A	A	G	A	T	A	C	A	C	T	T	A	T	T	A	A	A	C	T	C	A	C	A	A	A	T	C	A	T	T	T	T	C	T	T	T	C	T	A	T	T	A	A	A	T	T	T
zon180	T	T	A	A	G	A	T	A	C	A	C	C	T	A	T	T	A	A	A	C	T	C	G	C	A	A	A	T	C	A	T	T	T	T	C	T	T	T	C	T	A	T	T	A	A	A	T	C	T
zon181	T	T	A	A	G	A	T	A	C	G	C	C	T	A	T	C	A	A	A	A	T	C	A	C	A	A	A	T	C	A	T	T	T	T	C	T	T	T	C	T	A	T	T	A	A	A	C	C	T
zon182	T	T	A	A	G	A	T	A	C	G	C	T	T	A	T	C	A	A	A	A	T	C	A	C	A	A	A	T	C	A	T	T	T	T	T	T	T	T	C	T	A	T	T	A	A	A	C	C	T
zon183	T	T	A	A	G	A	T	A	C	G	C	C	T	A	T	C	A	A	A	A	T	C	A	C	A	A	A	T	C	A	T	T	T	T	C	T	T	T	C	T	A	T	T	A	A	A	C	C	T
zon184	T	T	A	A	G	A	T	A	C	G	C	C	T	A	T	C	A	A	A	A	T	C	A	C	A	A	A	T	C	A	T	T	T	T	C	T	T	T	C	T	A	T	T	A	A	A	C	C	T
zon185	T	T	A	A	G	A	T	A	C	A	C	C	T	A	T	T	A	A	A	C	T	C	A	C	A	A	A	T	C	A	T	T	T	T	C	T	T	T	T	T	A	T	T	A	A	A	T	C	T
zon186	T	T	A	A	G	A	T	A	C	A	C	C	T	A	T	T	A	A	A	C	T	C	A	C	A	A	A	T	C	A	T	T	T	T	C	T	T	T	C	T	A	T	T	A	A	A	T	T	T
zon187	T	T	A	A	G	A	T	A	C	G	C	C	T	A	T	C	A	A	A	A	T	C	A	C	A	A	A	T	C	A	T	T	T	T	C	T	T	T	C	T	A	T	T	A	A	A	C	C	T
zon188	T	T	A	A	G	A	T	A	C	A	C	C	T	A	T	T	A	A	A	C	T	C	A	C	A	A	A	T	C	A	T	T	T	T	C	T	T	T	C	T	A	T	T	A	A	A	T	T	T
zon189	T	T	A	A	G	A	T	G	C	A	C	C	T	A	T	T	A	A	A	C	T	C	A	C	A	A	A	T	C	A	T	T	T	T	C	T	T	T	C	T	A	T	T	A	A	A	T	C	T
zon190	T	T	A	A	G	A	T	A	C	G	C	C	T	A	T	C	A	A	A	A	T	C	A	C	A	A	A	T	C	A	T	T	T	T	C	T	T	T	C	T	A	T	T	A	A	A	C	C	T
zon191	T	T	A	A	G	A	T	A	C	G	C	C	T	A	T	C	A	A	A	A	T	C	A	C	A	A	A	T	C	A	T	T	T	T	C	T	T	T	C	T	A	T	T	A	A	A	C	C	T
zon192	T	T	A	A	G	A	T	A	C	A	C	C	T	A	T	T	A	A	A	C	T	C	A	C	A	A	A	T	C	A	T	T	T	T	C	T	T	T	C	T	A	T	T	A	A	A	T	C	T
zon193	T	T	A	A	G	A	T	G	C	A	C	C	T	A	T	T	A	A	A	C	T	C	A	C	A	A	A	T	C	A	T	T	T	T	C	T	T	T	C	T	A	T	T	A	A	A	T	T	T
zon194	T	T	A	A	G	A	T	A	C	G	C	C	T	A	T	C	A	A	A	A	T	C	A	C	A	A	A	T	C	A	T	T	T	T	C	T	T	T	C	T	A	T	T	A	A	A	C	C	T
zon195	T	T	A	A	G	A	T	A	C	G	C	C	T	A	T	C	A	A	A	A	T	C	A	C	A	A	A	T	C	A	T	T	T	T	C	T	T	T	C	T	A	T	T	A	A	C	C	C	T
zon196	T	T	A	A	G	G	T	A	C	A	C	C	T	A	T	C	A	A	A	A	T	C	A	C	A	G	A	T	C	A	T	T	T	T	C	T	T	T	C	T	A	T	T	A	A	A	C	T	T
[truncated: 113 more columns]
